# Supplementary material for: Roles of Impulsivity, Motivation, and Emotion Regulation in Procrastination – Path Analysis and Comparison Between Students and Non-students
Source: Front Psychol. 2018 Jun 5;9:891. doi: 10.3389/fpsyg.2018.00891 (PMC5996249; doi:10.3389/fpsyg.2018.00891)
Supplement: Supplementary file 4 [file Data_Sheet_1.csv]

Row questionnaire data collected in the study for all the subjects (including three outliers listed at the bottom). "erq" denotes items of ERQ, "mdt" refers to MDT, "pps" refers to items of PPS and "upps" denotes items of UPPSP. See scales description for details.
Subject;age;age_group (1=low);sex (1=female);student (1=yes);erq_1;erq_2;erq_3;erq_4;erq_5;erq_6;erq_7;erq_8;erq_9;erq_10;mdt_1;mdt_2;mdt_3;mdt_4;mdt_5;mdt_6;mdt_7;mdt_8;mdt_9;mdt_10;mdt_11;mdt_12;mdt_13;mdt_14;mdt_15;mdt_16;mdt_17;mdt_18;mdt_19;mdt_20;mdt_21;mdt_22;mdt_23;mdt_24;pps_1;pps_2;pps_3;pps_4;pps_5;pps_6;pps_7;pps_8;pps_9;pps_10;pps_11;pps_12;upps_1;upps_2;upps_3;upps_4;upps_5;upps_6;u…
1;24;1	00;1;0;5;4;4;2;5;2;3;4;3;4;5;3;2;5;5;3;5;2;3;5;2;2;5;2;2;4;3;3;4;2;2;4;3;2;2;3;2;2;2;2;2;2;4;2;2;2;1;4;2;1;4;1;4;2;4;4;3;3;3;1;4;2;3;3;1;3;4;3;3;2;3;3;1;1;3;3;2;1;1;3;3;2;1;1;3;3;2;2;2;3;1;3;3;2;2;3;3;2;2;2;3;3;3;2;3
2;27;1	00;1;0;5;6;6;2;6;6;6;6;7;7;5;2;1;5;1;1;5;5;5;4;2;1;5;1;2;4;2;2;5;4;2;5;2;1;1;1;1;4;4;3;2;2;2;1;1;1;3;3;1;1;3;2;4;1;4;1;3;1;1;1;2;3;3;2;1;3;3;4;1;1;3;3;1;2;3;4;1;1;1;2;4;1;1;2;3;3;1;1;1;4;4;3;3;3;2;3;3;1;3;2;3;1;3;3;4
3;26;1	00;1;0;7;1;6;1;6;1;6;5;1;6;4;2;2;5;5;4;5;2;3;4;2;3;4;2;4;4;4;3;5;1;3;5;3;1;1;1;1;5;4;3;3;3;4;2;1;1;4;4;3;1;3;2;2;3;3;2;2;3;2;3;3;3;1;1;3;3;1;3;3;1;3;2;2;2;2;3;2;2;3;3;4;2;3;2;3;3;2;3;2;3;4;3;2;3;3;2;3;1;1;2;4;4;2;3;3
4;26;1	00;0;0;5;6;5;3;5;6;5;5;6;5;3;3;3;3;4;4;3;2;5;4;1;3;4;3;3;3;3;4;4;1;4;3;4;5;4;4;4;4;4;4;4;2;2;2;2;1;2;2;3;3;3;2;1;2;4;2;3;3;2;3;3;2;2;3;3;2;3;2;3;3;2;3;3;2;2;2;3;2;2;2;2;2;2;3;2;2;3;2;2;2;2;3;2;2;2;2;2;3;2;3;2;3;2;2;2
5;26;1	00;1;0;3;1;5;1;5;1;5;3;1;3;5;5;4;5;5;3;4;3;5;4;4;4;5;3;4;5;5;4;5;3;3;4;4;3;2;4;4;4;4;4;4;2;4;2;2;4;2;2;1;2;1;2;1;1;3;3;2;3;1;2;2;2;1;1;2;2;1;1;1;2;2;1;2;2;2;3;1;2;2;1;3;1;2;2;1;3;1;2;2;3;2;1;2;3;2;3;3;1;3;4;3;1;2;4;2
6;26;1	00;1;0;7;6;7;3;4;7;5;7;7;4;5;4;5;5;5;4;5;4;4;3;4;4;2;4;4;3;4;4;4;3;5;4;5;4;3;4;4;5;5;5;5;5;5;4;4;5;2;2;2;2;3;3;1;2;2;3;1;3;3;1;3;2;1;4;3;3;2;1;3;3;3;4;3;2;2;3;2;3;3;2;3;3;3;3;2;3;2;3;2;2;3;3;1;2;2;3;2;1;2;2;3;4;2;2;3
7;25;1	00;0;0;3;6;3;6;6;6;5;5;6;5;4;5;5;4;5;5;4;5;4;2;5;5;2;4;5;2;5;4;2;5;5;3;4;5;4;5;5;5;5;5;5;5;5;5;5;5;3;3;2;3;2;3;1;1;2;2;1;1;1;4;2;3;2;4;3;3;2;3;2;4;3;2;3;4;2;3;2;3;2;1;3;1;3;3;3;3;2;3;3;3;3;3;2;4;3;2;2;3;3;2;3;2;3;2;3
8;27;1	00;1;0;6;2;6;3;5;1;5;3;3;6;5;3;2;4;5;2;4;3;2;3;4;1;5;2;2;4;3;3;4;4;2;3;4;3;2;2;2;2;3;3;2;2;4;1;1;1;2;1;3;2;4;2;3;3;2;4;3;2;3;1;3;2;2;4;1;3;3;2;3;2;3;3;1;2;3;3;3;2;2;1;4;3;1;2;3;4;3;3;1;3;3;4;4;2;1;3;2;2;3;3;3;3;2;2;3
9;27;1	00;1;0;3;6;2;4;3;5;2;2;5;2;4;3;5;4;4;3;4;4;4;2;4;3;2;4;4;3;4;3;3;2;3;3;4;2;4;4;5;4;5;5;5;5;4;3;3;4;2;3;3;1;2;2;1;3;2;2;3;3;3;1;2;1;2;4;1;3;2;1;2;3;2;1;3;3;2;3;3;2;3;2;2;1;3;3;2;2;1;2;1;2;3;3;1;1;2;3;1;1;2;3;2;1;3;2;3
10;26;1	00;1;0;4;7;6;3;4;6;4;3;2;4;3;2;2;3;4;4;4;2;2;3;2;2;4;2;3;3;3;2;3;2;3;3;2;2;4;4;4;4;4;4;4;4;4;2;2;3;2;1;1;2;1;2;2;1;3;2;1;1;1;1;1;2;2;1;2;1;3;2;1;2;1;1;2;2;1;2;1;2;2;1;2;1;2;2;1;1;1;2;1;2;1;1;2;2;2;1;1;1;1;3;2;1;2;2;2
11;26;1	00;1;0;3;1;3;1;3;1;3;2;1;5;4;4;5;4;5;4;5;2;2;3;3;3;4;2;4;5;4;5;5;3;5;5;5;4;3;4;5;5;5;5;4;4;2;1;1;1;3;1;1;2;1;4;2;2;4;2;1;2;2;3;2;1;2;2;2;3;3;4;2;2;2;1;2;3;1;3;2;1;2;1;1;1;3;2;1;2;1;1;2;1;2;1;4;2;2;3;1;1;1;4;3;1;2;1;3
12;24;1	00;0;0;6;5;7;3;7;5;5;3;5;3;4;2;3;4;4;2;4;1;2;4;2;2;4;2;2;4;3;2;4;3;2;4;3;1;2;2;2;3;3;3;2;3;2;1;1;1;1;3;2;2;3;2;3;2;4;4;3;4;2;1;4;1;4;2;2;3;4;3;2;2;4;1;1;1;3;4;1;2;2;3;4;1;2;2;3;4;2;2;2;3;4;2;4;2;2;4;4;1;3;2;4;1;2;3;4
13;27;1	00;1;0;6;5;6;3;5;5;5;6;2;5;4;3;3;5;4;4;5;3;4;2;3;2;4;3;3;4;3;2;5;3;3;5;3;2;3;3;4;4;4;3;2;3;4;2;2;2;1;3;2;1;3;2;3;2;3;2;2;2;3;1;3;2;3;4;2;3;2;2;2;3;3;2;1;2;2;3;1;1;2;2;4;1;1;1;3;3;2;3;2;3;3;3;3;2;2;3;3;3;3;2;3;2;2;3;3
14;27;1	00;1;0;6;3;5;2;6;3;6;6;2;5;4;4;4;5;5;3;5;2;4;4;2;2;4;2;3;4;4;3;4;1;2;4;4;4;2;2;2;4;4;4;3;3;2;1;1;2;2;3;2;1;2;2;2;2;2;3;3;3;3;2;3;2;3;4;1;3;2;3;2;2;2;3;2;2;3;3;2;1;2;2;3;4;2;2;2;4;2;1;2;2;3;4;3;2;2;3;3;2;3;3;4;1;2;2;3
15;26;1	00;1;0;3;5;3;1;5;2;5;3;2;3;5;4;4;5;5;3;3;4;3;3;4;4;3;3;4;5;4;2;5;3;2;4;3;2;4;3;4;4;5;4;3;4;1;2;2;2;2;3;3;2;3;2;2;2;3;3;2;3;4;2;3;2;2;4;2;2;2;2;3;2;2;2;2;2;2;3;3;1;1;3;4;3;2;1;2;3;3;2;1;3;3;3;2;1;1;3;2;1;3;2;4;2;3;2;4
16;25;1	00;1;0;6;5;6;3;6;3;4;4;7;4;4;1;1;5;5;1;4;3;4;3;4;3;4;4;3;4;3;2;4;3;2;4;4;2;1;4;5;4;3;3;4;4;1;1;1;1;2;4;4;1;3;2;1;2;4;4;4;4;4;1;4;2;4;4;2;4;3;2;4;1;4;4;2;2;4;4;4;1;2;3;4;2;2;2;3;4;4;2;1;3;4;4;3;2;2;4;4;4;4;2;4;4;3;3;4
17;26;1	00;1;0;3;6;5;2;5;6;4;3;5;3;3;5;2;4;5;5;3;4;5;2;4;5;3;4;4;3;5;3;3;4;4;3;5;5;5;5;5;5;5;5;3;5;4;4;4;4;3;3;2;3;3;2;1;1;1;3;2;3;4;3;3;2;1;1;3;3;1;1;1;4;3;1;3;3;1;3;1;3;3;1;3;2;4;3;1;3;1;3;1;2;3;2;1;2;2;3;2;3;3;4;3;2;1;2;3
18;24;1	00;1;0;3;3;3;3;6;4;3;3;3;3;4;2;3;4;5;4;4;1;4;3;2;5;4;2;3;4;4;4;4;2;4;4;5;3;3;2;2;4;5;4;4;5;5;1;1;1;2;2;3;2;2;2;2;3;3;3;2;3;4;1;2;2;3;3;1;3;2;3;4;3;3;4;2;1;3;4;3;2;1;1;3;4;1;1;4;3;3;1;1;3;4;4;4;1;1;3;3;4;4;2;4;4;2;2;4
19;27;1	00;1;0;5;5;6;3;4;3;5;5;3;5;5;4;3;5;5;4;5;3;5;5;2;4;4;1;3;3;3;4;5;2;3;5;4;4;3;3;3;4;4;4;5;5;5;3;3;1;2;3;4;4;4;1;1;1;3;2;2;3;2;2;2;3;2;3;1;1;2;2;3;2;2;2;1;1;2;3;1;1;2;1;2;1;1;1;1;2;2;2;2;3;1;1;3;2;2;3;3;1;3;3;4;1;3;3;3
20;25;1	00;1;0;4;2;6;1;3;2;2;2;2;2;5;2;2;4;5;3;4;2;2;4;2;2;4;2;3;4;3;2;4;2;2;4;3;3;2;3;2;3;3;3;4;4;2;1;2;1;2;3;2;2;3;3;4;2;3;3;3;4;3;2;3;2;3;2;2;3;3;4;2;2;3;1;2;2;3;4;2;2;2;3;4;3;2;2;3;3;2;2;2;3;3;2;3;2;2;3;3;2;3;3;3;2;2;3;4
21;27;1	00;1;0;2;6;6;2;2;3;5;3;2;4;3;3;5;3;5;2;2;4;5;3;2;5;3;4;5;3;2;2;4;3;5;2;2;5;3;4;5;5;5;5;4;4;2;2;2;2;3;2;2;3;3;1;2;3;2;3;2;2;3;2;3;3;2;3;3;3;2;2;2;2;3;1;3;3;2;3;2;1;2;3;3;3;3;2;2;3;2;3;1;2;3;4;1;3;2;3;3;2;3;3;3;1;3;2;2
22;26;1	00;1;0;5;5;5;3;3;5;5;4;3;5;4;2;2;5;5;3;5;2;4;3;3;3;3;3;3;4;4;3;4;3;3;4;4;3;3;2;3;4;4;3;3;3;3;2;2;2;2;1;3;1;3;2;2;3;3;2;3;4;2;1;3;2;3;2;1;3;3;4;2;2;3;4;1;1;3;3;2;2;2;1;3;4;1;3;3;3;2;2;2;3;3;2;2;2;2;3;3;2;3;2;3;3;3;2;3
23;26;1	00;0;0;4;5;5;7;5;5;4;3;4;3;5;3;4;5;5;3;5;1;5;3;2;2;3;3;4;4;3;3;4;5;3;5;4;3;3;3;3;5;5;4;5;4;5;2;2;1;2;2;2;2;2;2;2;3;3;2;1;2;3;1;2;2;3;3;1;2;2;2;4;2;2;3;1;2;2;2;2;2;2;1;2;2;2;2;1;2;2;2;1;1;1;3;3;2;2;2;1;2;1;3;2;1;2;1;1
24;24;1	00;1;0;4;3;4;2;5;7;3;3;3;3;4;3;3;4;5;3;4;2;3;4;3;2;4;4;3;4;4;3;4;2;2;4;4;2;3;3;4;5;4;4;5;3;4;4;4;4;3;2;2;3;3;2;3;3;3;3;2;3;3;3;3;3;3;2;3;3;2;3;3;3;3;3;3;2;2;3;2;3;2;2;4;3;2;2;2;3;2;2;2;2;3;3;2;2;3;2;2;2;2;3;3;3;3;1;3
25;28;1	00;0;0;4;6;5;2;6;6;6;6;4;5;5;4;3;4;5;5;5;4;4;4;3;5;3;4;5;4;4;4;4;3;4;4;4;3;5;5;4;5;5;5;5;5;4;5;5;5;3;3;2;4;2;3;2;1;3;2;2;4;3;2;2;2;2;2;4;2;2;2;2;3;3;1;3;3;2;3;1;2;2;3;3;1;4;2;3;3;2;4;3;2;3;1;1;1;1;1;2;1;2;2;2;1;2;2;2
26;25;1	00;1;0;6;3;6;2;7;3;7;7;5;6;4;4;1;4;5;5;4;2;4;2;4;2;4;3;3;5;3;3;4;5;3;3;5;4;2;2;3;3;4;4;4;4;1;1;1;1;1;3;2;1;4;1;2;2;3;4;2;3;2;1;4;1;4;3;2;4;3;3;3;2;4;3;1;1;2;3;3;2;1;3;4;3;2;1;2;4;3;1;1;2;4;4;1;2;1;2;3;3;4;2;3;2;2;2;4
27;24;1	00;1;0;3;3;5;2;4;5;3;4;3;5;4;3;2;4;5;3;4;2;4;3;4;2;3;2;4;4;5;4;4;5;2;3;3;2;2;3;3;5;4;3;3;4;5;2;1;2;3;2;2;3;2;3;4;2;2;1;2;2;3;4;1;4;1;1;2;2;2;4;2;3;2;1;3;3;2;1;2;4;3;4;1;2;3;3;4;1;3;3;4;3;2;1;2;3;4;2;2;4;2;3;1;3;1;3;2
28;28;1	00;1;0;6;5;7;2;7;2;7;6;3;6;5;5;3;5;5;2;5;3;5;4;4;2;3;2;5;5;5;5;5;2;4;5;5;3;1;4;4;5;5;4;4;4;4;1;1;1;3;3;2;3;3;3;1;2;3;3;2;4;4;1;3;2;2;4;3;3;3;4;2;2;3;3;2;2;3;4;3;1;1;2;3;4;2;2;1;4;2;2;1;4;2;1;2;1;2;4;2;4;2;2;2;1;1;2;2
29;28;1	00;0;0;5;2;5;2;5;2;5;2;3;4;5;5;5;4;5;4;5;2;4;4;2;3;4;4;4;4;4;3;5;3;5;5;4;3;3;4;4;5;4;4;4;5;3;4;3;4;2;2;2;2;3;2;1;1;2;3;2;3;4;1;3;1;1;4;2;3;2;1;3;4;3;4;3;2;1;4;2;3;2;1;3;2;3;3;2;3;2;3;1;2;4;3;2;1;2;4;2;4;4;3;2;2;2;3;3
30;27;1	00;0;0;5;5;6;3;6;5;6;6;6;6;5;3;2;4;5;4;5;1;5;3;2;2;3;3;3;2;4;4;4;2;2;4;4;4;2;2;3;4;3;4;3;4;4;2;2;1;2;3;2;1;3;2;3;1;3;3;3;4;2;1;3;2;3;4;2;3;3;3;2;2;3;1;2;1;2;3;2;1;2;3;4;2;1;2;3;4;2;2;2;3;4;2;3;2;2;3;3;2;3;3;3;2;2;3;4
31;26;1	00;1;0;4;3;5;2;6;2;5;5;5;4;4;4;4;3;5;4;3;1;4;2;4;3;3;5;2;3;3;2;3;4;4;3;3;1;4;4;5;4;4;3;3;5;4;3;4;3;2;4;3;1;2;2;2;3;3;3;3;2;2;1;1;3;3;4;2;2;2;3;4;2;3;4;2;2;2;2;3;2;2;1;2;2;3;2;3;3;2;3;1;3;3;4;2;3;3;4;3;3;3;3;3;2;2;3;3
32;28;1	00;1;0;3;4;2;3;4;3;3;3;3;3;2;2;4;3;5;4;3;3;3;2;4;4;3;5;4;3;5;4;2;3;3;2;5;3;4;3;4;5;4;4;5;5;5;3;3;2;2;3;3;2;3;2;1;3;1;3;2;3;4;2;3;1;2;3;3;3;2;2;4;4;3;3;3;2;2;3;2;2;2;2;4;4;2;2;2;4;4;2;1;3;3;4;2;2;2;3;3;2;2;3;4;3;4;2;3
33;24;1	00;1;0;5;4;3;2;3;1;5;3;1;3;4;3;2;4;4;2;4;1;4;4;2;3;3;3;4;4;5;4;4;3;3;4;5;3;4;3;4;5;2;4;5;4;2;3;3;2;2;2;3;2;3;2;1;2;2;3;1;3;2;2;3;2;3;3;2;3;3;2;3;2;3;4;2;1;2;3;3;2;2;1;3;3;2;2;3;4;3;2;1;2;3;4;3;2;2;3;4;3;2;4;3;2;1;3;4
34;27;1	00;1;0;5;6;5;1;5;1;5;5;1;5;4;3;3;4;5;3;5;3;4;2;3;3;4;3;3;2;4;3;5;3;4;4;3;4;3;4;4;3;4;4;2;4;4;1;1;1;2;2;3;1;1;2;2;1;2;1;2;3;3;2;1;3;2;4;2;2;2;2;2;3;2;1;2;3;2;2;1;2;3;2;3;2;2;3;2;2;1;2;2;3;3;4;3;2;3;3;3;2;2;4;2;3;2;3;3
35;28;1	00;1;0;4;5;4;3;5;5;3;3;5;3;4;3;2;4;2;4;4;2;3;2;1;2;4;2;3;4;3;2;4;1;2;4;3;4;2;2;2;2;1;1;1;1;2;1;1;1;2;1;1;1;3;2;1;2;3;2;3;2;2;1;3;2;2;1;1;2;3;2;2;2;2;3;1;2;2;3;2;1;2;2;3;4;1;1;2;2;1;1;2;2;2;1;4;2;2;3;3;4;3;2;2;1;2;2;3
36;27;1	00;0;0;4;5;5;5;5;6;5;5;6;5;3;4;4;4;5;4;4;3;4;4;4;3;4;3;3;3;4;3;4;4;3;4;5;4;4;4;4;4;4;4;4;4;5;5;4;5;3;3;2;3;1;3;2;1;3;2;2;2;3;2;2;3;2;3;1;2;2;2;1;3;2;2;3;2;3;3;2;3;3;2;3;1;3;3;2;2;2;3;2;3;2;2;2;3;2;2;2;4;2;3;3;3;2;2;2
37;26;1	00;1;0;3;7;3;4;3;4;3;3;6;3;4;4;2;2;4;5;4;3;4;1;3;4;3;4;1;3;2;2;4;3;4;2;3;5;4;4;3;5;4;4;3;4;5;3;4;2;3;2;2;3;3;3;1;2;2;4;1;2;2;2;3;3;2;4;3;3;2;4;3;3;3;3;4;3;1;3;2;2;3;2;4;3;3;2;2;4;2;3;2;2;4;4;2;3;3;4;2;4;3;4;4;4;2;1;4
38;27;1	00;1;0;5;6;5;3;5;5;5;5;5;5;5;4;3;4;5;4;4;3;4;2;2;2;4;3;3;3;5;4;4;3;3;5;5;3;2;4;4;5;5;5;5;4;5;3;3;2;3;3;2;1;3;3;2;3;4;3;3;2;3;1;3;3;2;1;1;2;3;2;2;2;2;1;2;3;2;3;1;2;2;3;3;2;2;3;2;3;1;2;2;3;3;2;1;2;3;2;3;1;3;3;3;3;2;2;3
39;25;1	00;1;0;5;3;5;2;6;2;6;5;2;4;4;3;2;5;5;3;4;1;3;4;1;2;4;3;4;4;4;4;4;1;2;4;4;3;3;4;4;4;3;4;3;4;3;2;2;1;2;3;2;2;2;2;2;2;3;3;3;3;3;2;3;2;2;2;2;3;3;3;3;2;3;2;2;2;3;3;2;2;2;3;3;3;2;2;3;3;2;2;2;3;3;1;3;2;2;3;3;1;3;3;3;2;2;3;3
40;25;1	00;1;0;3;6;3;1;7;5;5;5;6;3;3;3;4;3;5;3;4;2;3;2;1;5;2;4;5;4;1;5;5;1;5;4;1;3;2;3;5;5;5;5;5;5;4;5;5;5;2;3;4;2;4;2;3;4;3;4;2;3;4;1;4;2;2;4;2;4;3;2;3;2;4;4;2;1;3;4;2;2;2;3;4;4;2;2;2;4;3;2;1;4;3;4;1;1;2;4;3;4;4;2;2;4;2;3;4
41;28;1	00;1;0;7;6;6;2;5;4;5;3;6;5;4;3;3;4;5;3;4;3;4;3;3;2;3;2;3;4;4;2;4;3;3;4;4;3;4;4;5;5;5;5;5;5;3;2;1;3;2;2;2;2;2;2;2;2;1;2;3;3;3;1;2;2;3;3;1;3;2;3;3;2;3;2;2;3;2;3;1;1;2;1;3;1;3;2;1;3;2;2;2;2;3;3;1;2;3;3;3;4;3;3;3;2;2;3;3
42;25;1	00;1;0;6;7;5;4;7;7;5;5;4;6;5;3;3;5;5;4;5;1;2;4;3;1;5;1;2;5;4;3;5;2;1;5;5;2;2;1;3;2;5;4;3;4;2;1;2;3;2;3;1;1;3;2;4;2;4;2;4;4;2;1;3;2;3;4;1;3;3;3;1;2;3;2;1;1;1;3;2;2;1;3;1;1;1;3;2;3;2;1;1;3;3;4;1;1;1;3;4;1;4;2;3;1;1;3;4
43;27;1	00;1;0;4;3;4;1;4;1;4;4;2;4;4;4;2;5;5;2;3;3;5;4;3;4;2;4;4;4;5;3;4;2;2;2;4;2;3;2;4;4;4;2;4;4;4;3;4;1;2;3;3;2;4;1;2;3;2;4;4;4;4;2;4;2;4;3;2;4;4;3;4;2;4;4;2;2;4;4;3;2;2;4;4;4;2;2;2;4;3;2;1;4;4;4;2;2;2;4;3;2;3;3;4;4;3;3;4
44;27;1	00;1;0;5;5;2;5;1;2;5;2;2;2;5;4;3;5;5;5;5;3;3;4;3;3;3;4;4;3;4;4;4;4;4;4;3;3;3;4;5;5;4;5;4;4;5;5;4;5;1;1;3;1;3;2;2;4;3;3;4;3;4;1;4;1;2;4;2;3;2;3;3;3;3;4;2;2;3;4;4;2;2;2;4;4;3;2;3;4;2;2;2;2;4;4;3;2;2;3;4;4;3;3;4;3;4;2;3
45;25;1	00;1;0;2;1;2;1;5;1;5;3;1;3;5;3;3;5;5;3;5;2;5;5;2;1;4;2;3;4;5;3;4;1;3;5;4;3;3;4;4;4;4;4;3;5;3;3;5;1;3;3;2;1;4;2;3;2;3;4;1;3;4;1;4;2;2;2;2;3;3;4;3;3;3;3;1;2;2;4;2;3;2;3;4;3;1;2;3;4;2;1;2;3;4;4;2;3;3;4;2;2;2;3;4;4;2;2;3
46;24;1	00;1;0;6;2;6;1;6;1;6;6;1;6;5;1;1;5;5;5;5;1;3;3;2;3;4;1;5;5;2;4;5;2;1;5;2;1;3;4;4;4;4;4;4;4;3;1;1;4;3;4;2;1;4;2;3;2;4;4;3;4;3;2;4;2;4;3;3;4;4;4;3;1;4;4;1;2;4;4;2;1;2;3;4;1;1;1;3;4;2;1;2;4;4;4;4;2;3;4;4;1;4;2;4;1;4;3;4
47;27;1	00;1;0;3;5;3;3;5;5;5;5;3;5;3;4;4;3;4;3;3;3;4;2;3;4;2;4;4;2;4;4;4;3;4;3;4;4;4;4;5;5;5;4;4;5;5;5;4;4;2;2;3;4;1;2;2;3;2;2;3;3;4;2;2;3;2;3;3;2;2;1;3;3;2;3;3;3;2;2;3;4;2;3;3;4;4;3;2;2;3;3;2;2;3;4;2;3;3;2;3;2;2;3;3;2;2;2;2
48;25;1	00;1;0;5;2;3;1;5;5;5;5;2;3;4;3;3;3;5;3;3;1;2;3;1;2;3;4;2;3;4;3;3;1;3;4;4;2;2;3;4;4;4;4;2;2;2;1;1;1;2;3;2;1;3;2;2;2;3;4;4;3;2;2;4;2;4;3;1;3;2;2;3;2;4;3;1;2;2;4;2;1;1;3;4;4;2;2;2;4;3;2;2;3;4;3;3;2;2;4;3;3;2;3;4;2;4;3;4
49;20;1	00;1;0;7;3;5;7;4;4;3;4;3;4;3;5;1;3;5;3;3;1;5;5;5;5;3;2;3;2;5;3;4;5;3;5;5;1;3;3;3;3;3;3;2;3;3;2;3;3;2;2;2;2;4;2;1;1;2;1;2;2;4;1;1;4;2;4;1;2;4;1;1;1;2;4;1;2;2;2;2;1;2;2;2;1;4;4;1;3;2;3;2;3;3;2;2;2;2;1;2;1;3;2;2;2;2;2;1
50;27;1	00;1;0;1;7;1;5;1;3;1;2;4;1;1;5;2;2;5;5;1;1;2;2;2;4;2;5;5;1;5;5;2;5;5;1;4;1;1;5;5;5;5;5;5;5;5;5;5;1;1;1;4;1;4;1;1;4;4;4;1;4;4;4;4;1;4;4;1;1;4;4;4;1;1;4;1;1;1;1;4;4;1;1;1;4;1;2;2;2;4;1;1;1;1;4;4;1;1;1;1;4;2;3;1;4;1;2;1
51;25;1	00;1;0;5;6;6;4;7;5;5;5;5;5;5;3;5;5;3;4;4;1;5;3;2;3;2;5;4;3;2;3;2;2;4;3;3;5;4;5;5;5;5;4;5;5;4;2;1;2;2;2;3;2;3;2;1;2;3;4;4;3;4;1;3;1;1;4;2;2;2;3;3;2;3;2;4;2;2;4;2;2;2;4;4;2;1;2;2;4;2;4;1;3;4;4;1;1;2;4;3;2;3;2;4;2;1;2;4
52;28;1	00;1;0;5;5;5;2;5;5;5;5;5;5;5;3;2;5;5;4;5;3;2;5;2;2;5;1;2;4;2;2;5;1;3;5;1;3;2;2;2;2;3;3;1;1;1;1;1;1;2;3;2;2;2;2;3;2;3;3;3;3;3;2;3;1;3;2;2;3;3;3;2;3;3;2;2;2;2;3;2;2;2;2;3;2;2;2;2;3;2;1;2;3;3;3;3;1;1;3;2;1;3;3;3;1;2;1;2
53;24;1	00;1;0;5;7;3;5;3;6;5;3;5;2;3;5;5;4;5;4;2;3;4;2;4;4;2;4;3;3;4;3;2;3;4;2;3;2;4;5;4;5;5;5;4;5;5;3;3;4;1;2;3;3;4;1;2;3;3;3;3;2;4;2;3;2;1;2;4;3;1;1;3;3;3;2;4;2;1;3;2;2;2;2;4;1;3;2;2;3;2;3;1;2;4;3;1;2;2;4;3;1;4;3;4;2;4;3;3
54;25;1	00;1;0;2;1;1;2;6;1;3;3;1;1;4;3;5;5;5;5;3;4;5;3;3;5;2;2;5;1;1;5;4;5;5;2;5;5;2;3;4;5;5;5;5;5;5;5;2;4;3;1;1;2;1;4;1;1;2;1;1;1;1;1;1;2;2;3;3;2;2;2;1;2;1;1;3;4;1;4;1;1;3;1;1;1;3;2;1;1;1;2;1;1;1;1;1;3;3;3;1;1;1;3;1;1;1;1;1
55;25;1	00;1;0;2;7;2;3;4;5;3;2;3;3;3;4;4;3;3;4;3;5;5;2;4;5;2;4;4;3;5;4;3;3;5;3;5;4;5;5;5;5;5;5;5;5;5;5;5;5;2;2;1;4;3;2;1;1;3;2;2;2;3;3;2;2;1;2;3;3;2;1;2;4;2;1;4;3;2;2;1;3;2;3;3;2;4;3;2;3;1;3;2;3;3;3;2;3;2;3;3;2;2;2;3;3;2;3;2
56;25;1	00;0;0;5;5;4;5;1;2;6;5;3;6;4;5;4;4;5;3;4;3;3;3;4;4;2;3;4;2;5;4;4;3;4;4;5;4;5;4;5;5;5;4;5;5;5;4;4;5;2;2;2;2;3;2;1;2;1;3;3;3;4;2;3;1;3;2;3;2;2;3;3;4;3;1;4;2;2;3;2;3;2;3;4;2;4;2;2;3;2;4;1;1;3;4;1;2;1;2;3;1;3;3;3;4;2;2;2
57;27;1	00;1;0;2;5;3;3;5;6;5;4;2;5;2;2;3;4;5;4;2;3;5;2;4;4;3;4;4;3;4;3;4;4;4;2;4;5;2;5;4;5;5;5;5;5;3;2;2;1;1;3;4;2;3;1;1;3;2;4;2;3;4;3;4;2;4;4;3;4;2;2;3;2;2;4;3;1;2;3;4;2;2;3;4;4;2;2;3;4;4;2;1;3;4;4;1;2;2;4;3;4;3;2;4;4;2;2;4
58;28;1	00;1;0;2;5;1;3;6;5;6;6;3;5;5;3;2;5;5;3;4;2;3;3;3;1;5;5;3;5;2;2;4;2;2;5;4;1;1;1;2;2;1;1;2;3;3;1;1;1;1;4;2;1;3;1;2;1;4;3;4;4;3;1;4;2;3;2;2;4;3;2;1;1;4;4;2;1;3;4;2;1;1;3;4;3;1;1;3;4;2;1;1;3;4;2;3;1;1;4;3;1;4;1;4;3;3;4;4
59;25;1	00;1;0;5;5;4;2;6;4;5;5;6;5;4;3;2;4;5;4;5;1;4;4;1;4;4;2;2;4;4;3;5;1;3;5;3;3;2;2;2;3;3;3;3;2;1;1;1;1;3;4;2;2;4;3;2;1;3;3;3;4;3;3;3;3;4;2;3;3;3;4;2;2;3;1;2;2;3;3;2;2;2;4;4;2;3;2;2;4;2;2;2;3;3;4;3;2;3;3;3;1;4;2;4;3;2;3;2
60;26;1	00;1;0;3;3;3;3;2;5;4;3;2;3;3;5;3;3;5;4;3;3;5;3;4;4;3;2;3;3;5;3;3;3;3;3;5;3;4;4;5;5;3;3;2;3;3;3;3;4;2;1;2;1;2;2;2;1;2;3;2;2;2;1;3;1;2;1;2;1;1;2;1;3;2;3;2;2;1;3;1;1;2;2;3;3;3;2;2;3;2;2;2;1;1;3;3;2;3;2;2;1;1;4;2;3;2;1;2
61;24;1	00;1;0;5;3;5;6;6;2;6;2;2;6;3;4;4;2;3;3;1;3;4;2;4;4;2;5;5;1;4;5;4;4;5;2;4;4;4;4;4;5;5;4;4;5;5;4;4;2;3;1;2;4;2;3;2;2;1;2;2;1;3;3;4;3;3;1;3;2;1;1;3;3;2;2;4;3;2;1;2;3;4;1;1;4;3;3;2;1;2;4;3;2;1;4;2;3;4;4;1;4;1;4;1;4;1;1;2
62;27;1	00;1;0;4;7;3;5;5;7;2;3;3;3;4;3;3;4;5;5;4;2;4;2;3;5;2;2;3;2;5;5;3;1;4;3;3;2;3;3;4;5;4;4;4;4;5;2;2;3;3;2;2;1;3;3;2;2;2;3;2;3;2;1;3;3;3;2;2;3;2;2;2;3;3;1;2;3;2;3;2;2;3;3;3;2;2;3;2;3;2;2;2;2;3;1;2;3;3;2;3;1;2;3;3;1;2;2;2
63;27;1	00;1;0;3;6;2;3;4;5;2;2;4;2;3;4;3;3;5;3;3;3;3;3;5;4;3;3;4;4;5;5;4;5;4;3;5;4;3;4;4;4;4;4;5;5;3;2;2;1;2;2;3;3;3;2;2;2;2;3;3;3;3;2;3;2;3;2;4;4;3;3;3;4;4;2;3;2;3;4;2;2;1;4;4;1;3;1;3;4;2;4;1;4;4;2;2;1;1;4;4;1;4;2;4;3;4;3;3
64;25;1	00;1;0;2;4;3;1;2;3;5;5;6;5;3;4;3;3;5;2;2;2;5;2;3;3;3;3;4;3;5;4;3;3;4;4;5;3;3;3;4;5;4;5;3;4;2;2;3;1;2;2;3;2;2;2;1;2;2;3;3;3;3;2;3;1;1;3;4;3;3;2;4;4;3;3;2;3;1;3;2;2;1;2;4;4;3;3;2;2;2;3;1;2;4;3;2;1;1;3;2;3;3;3;4;2;3;3;3
65;25;1	00;0;0;6;5;6;2;4;5;5;5;3;5;5;4;4;5;5;2;5;2;5;5;3;3;3;2;3;4;5;4;5;2;3;5;5;3;2;2;2;2;4;3;3;3;1;2;1;4;2;3;1;2;3;2;3;1;3;4;4;3;3;2;4;1;2;1;2;3;3;4;1;4;4;1;2;2;2;4;1;1;2;2;3;1;2;2;2;3;1;2;2;2;3;1;4;2;2;3;1;1;3;3;4;1;3;3;3
66;28;1	00;1;0;7;2;7;2;5;2;7;7;1;7;3;4;5;4;5;1;2;4;5;1;4;5;4;3;4;3;5;4;4;5;4;2;5;3;5;5;5;5;5;5;5;5;5;3;3;5;2;1;3;3;3;1;3;1;3;3;1;1;4;2;3;1;3;4;3;1;2;4;4;3;1;4;2;2;1;4;1;2;2;1;4;4;2;1;1;4;2;2;1;2;3;4;1;1;1;3;1;2;2;3;4;4;2;1;4
67;27;1	00;1;0;5;2;5;1;3;6;3;3;6;3;3;4;2;3;5;4;4;5;3;2;4;4;4;4;3;4;4;2;4;3;4;4;4;4;2;4;3;4;4;4;4;4;2;1;1;1;1;4;2;2;4;1;2;2;2;4;4;4;3;2;4;1;3;2;3;4;4;3;2;2;4;2;2;1;4;4;1;2;1;4;4;2;2;1;3;4;2;1;1;4;4;1;3;2;2;4;4;2;4;1;4;1;2;3;4
68;28;1	00;1;0;5;7;5;4;6;6;5;5;6;5;4;3;1;4;4;2;4;1;2;5;2;1;5;1;2;4;3;2;4;2;2;4;2;1;1;1;2;2;1;2;1;2;1;1;1;1;2;3;2;1;4;2;3;2;4;4;3;3;2;2;4;2;4;4;2;3;3;4;3;1;3;2;1;1;3;4;2;1;1;3;4;1;1;1;3;4;2;1;2;4;4;4;3;2;2;3;3;4;3;2;4;2;2;2;3
69;27;1	00;1;0;7;1;7;2;5;3;7;5;3;7;5;3;2;5;5;5;4;3;4;3;3;4;3;4;3;4;5;5;4;2;3;4;4;5;2;5;3;4;4;4;5;4;4;2;5;4;2;2;2;2;2;3;2;3;3;1;1;2;3;2;2;2;1;3;2;1;2;3;1;3;2;3;2;2;2;3;2;2;2;1;2;1;2;2;1;2;1;2;2;2;2;4;4;2;2;2;2;1;2;4;2;3;1;3;1
70;20;1	00;0;0;6;5;6;3;6;5;5;5;3;5;4;4;4;4;5;4;4;2;4;3;3;2;2;4;3;3;3;4;4;3;3;4;4;3;3;4;2;4;3;4;3;4;3;3;3;3;3;2;1;2;3;3;1;1;2;3;3;3;2;2;3;2;1;1;3;2;3;3;2;3;2;3;3;3;2;3;1;2;2;2;3;2;3;2;3;3;2;3;2;3;3;2;3;2;2;2;1;1;3;2;3;4;2;2;2
71;24;1	00;1;0;1;1;1;5;5;5;6;6;5;6;5;2;2;5;5;2;5;3;3;4;2;4;5;3;3;4;1;2;5;1;4;5;5;1;2;1;3;2;3;1;1;1;1;1;1;1;2;3;1;1;2;2;1;1;4;2;2;3;4;1;2;2;1;4;1;1;2;3;1;3;2;1;1;2;3;4;1;1;2;3;1;2;1;2;2;2;1;1;1;3;1;2;3;2;2;2;4;3;2;2;1;3;1;3;1
72;26;1	00;1;0;5;4;5;3;5;3;5;5;6;5;4;3;3;4;4;2;3;3;4;2;3;4;3;3;3;2;4;3;3;2;4;2;4;2;3;4;5;5;4;4;3;4;4;1;1;1;2;3;3;2;2;3;1;2;2;2;2;2;3;2;2;2;3;3;2;3;2;3;3;2;3;3;2;2;3;2;3;2;2;3;3;3;2;2;2;2;2;2;2;3;2;3;2;2;2;2;2;2;2;3;3;2;2;2;2
73;19;1	00;1;0;6;6;6;3;6;5;6;5;5;6;4;3;3;5;5;3;4;2;4;3;2;2;4;4;4;3;2;4;4;3;3;4;3;3;4;4;4;5;5;4;5;5;3;3;4;2;2;3;2;2;3;1;3;2;3;3;4;3;3;1;3;1;3;4;1;3;2;3;3;2;3;3;2;2;2;4;2;3;2;3;4;3;2;2;3;3;2;2;1;2;4;3;2;2;3;2;3;2;3;3;2;2;4;3;3
74;18;1	00;0;0;6;5;6;3;5;3;7;5;2;6;5;4;3;5;5;4;5;3;4;4;3;3;3;4;2;4;5;3;4;2;3;5;4;2;4;4;5;4;5;5;5;5;4;2;3;1;2;2;3;3;1;2;2;2;3;2;1;2;4;2;2;1;2;4;2;1;4;2;3;2;2;3;2;2;2;2;3;2;2;2;2;3;2;2;3;2;3;1;1;3;2;2;2;1;1;2;3;2;2;4;1;2;2;3;1
75;19;1	00;0;0;3;6;2;5;4;3;2;2;1;1;5;3;2;5;5;1;5;1;3;4;2;1;3;4;1;4;1;1;4;2;4;5;3;2;2;3;2;1;1;4;3;5;2;1;1;1;1;3;4;1;3;1;2;4;2;3;4;3;2;2;3;1;2;4;2;3;4;2;4;3;3;4;1;1;3;3;3;1;1;3;3;4;1;4;4;4;4;1;1;3;3;4;4;1;1;4;3;1;4;2;4;1;4;3;4
76;25;1	00;1;0;5;6;3;2;3;3;5;3;2;5;4;4;4;4;5;5;4;2;4;3;3;4;3;4;4;2;5;3;4;3;4;4;5;3;4;5;4;4;5;5;5;5;5;4;4;4;3;1;2;4;1;3;2;2;1;2;1;2;3;3;2;3;1;2;3;1;1;1;2;4;1;3;3;4;1;3;2;4;4;1;2;3;3;3;1;1;2;3;3;1;1;2;2;3;3;1;1;1;1;3;1;2;1;1;1
77;27;1	00;1;0;6;4;6;3;6;4;5;6;4;6;5;4;3;5;5;3;5;2;3;4;3;3;4;4;4;4;4;4;4;2;4;4;4;4;5;4;4;4;4;4;4;4;4;4;4;2;2;3;2;2;4;2;4;3;3;4;4;4;3;2;4;1;2;2;3;3;2;2;2;3;3;2;2;2;3;4;2;3;2;3;4;2;3;2;3;3;2;3;2;3;4;2;2;2;2;3;3;2;3;3;3;4;2;3;3
78;26;1	00;0;0;5;5;5;6;5;2;6;6;5;6;4;5;2;4;5;3;4;1;2;2;2;2;4;2;4;3;4;4;4;1;2;4;4;3;2;4;3;4;4;2;4;4;4;1;1;1;2;3;3;2;3;1;2;3;2;3;2;2;4;2;2;1;2;4;2;2;2;3;3;3;2;4;2;1;2;3;2;1;2;1;4;4;2;1;3;3;3;2;1;2;3;4;2;1;2;1;1;4;2;3;2;3;1;2;2
79;26;1	00;1;0;3;6;4;3;6;6;3;4;5;3;3;3;2;4;3;3;3;2;2;3;3;2;4;2;2;3;3;2;3;3;2;2;3;2;1;2;2;2;1;3;2;4;3;2;2;1;1;4;3;1;3;2;2;3;4;3;3;3;3;1;3;1;3;3;1;4;3;3;3;2;3;3;1;2;4;3;3;2;2;3;4;1;2;2;4;4;3;1;1;3;4;3;3;2;2;3;3;3;3;2;3;2;3;2;4
80;27;1	00;1;0;5;5;5;2;6;5;5;5;6;6;3;4;4;4;4;5;4;2;4;2;2;3;4;4;4;4;5;5;5;2;5;4;5;4;1;2;3;4;4;4;4;4;4;3;4;2;2;4;3;2;2;2;3;3;3;2;2;2;3;1;2;2;2;4;3;3;3;2;4;3;2;4;2;2;3;3;3;1;2;4;3;4;2;2;2;2;3;2;1;3;2;4;3;2;2;2;2;4;2;3;2;3;2;2;2
81;27;1	00;0;0;4;6;3;2;3;5;3;3;7;3;5;5;3;4;5;4;5;2;3;5;2;1;5;2;3;5;5;4;3;2;1;5;5;1;2;3;1;5;5;5;4;5;3;2;1;1;1;4;3;2;4;1;3;3;4;4;4;4;2;2;4;1;4;4;3;4;4;4;4;3;4;4;3;1;4;4;2;1;1;4;4;2;3;1;4;4;3;3;1;4;4;4;2;1;1;4;4;4;4;1;4;2;4;4;4
82;25;1	00;1;0;4;5;4;3;4;5;4;4;6;4;3;3;4;3;4;2;3;2;3;3;3;4;3;4;4;3;4;4;3;3;4;3;4;4;4;4;4;4;4;4;3;4;4;4;4;2;1;3;3;2;4;1;2;3;2;3;3;3;3;1;3;1;2;4;3;4;3;3;3;3;4;3;2;1;3;3;3;2;1;3;4;3;2;1;2;4;3;2;1;2;3;4;2;1;1;4;3;4;4;3;3;4;3;3;3
83;27;1	00;1;0;5;1;5;1;5;1;5;5;1;5;4;3;1;5;5;4;4;2;4;4;1;1;4;2;3;5;4;3;5;1;2;5;4;4;1;1;2;3;4;4;2;1;3;2;2;1;2;3;1;2;1;2;2;1;4;2;3;3;2;2;2;2;3;2;2;3;3;3;2;2;2;2;2;3;2;4;1;1;3;2;3;1;2;2;2;3;1;2;3;3;3;3;4;3;3;2;3;1;2;4;3;3;1;2;2
84;25;1	00;1;1;6;2;6;2;6;2;6;6;3;6;5;3;2;4;5;4;5;1;3;5;1;2;5;2;2;4;2;2;4;5;2;4;4;2;1;2;2;3;2;5;3;4;3;1;2;1;3;3;2;1;3;2;4;2;4;4;2;3;4;1;4;2;3;2;2;4;3;3;3;1;4;3;1;2;4;4;2;1;2;3;4;2;2;2;3;4;2;1;2;4;4;4;4;2;2;4;3;1;3;3;4;3;3;3;4
85;26;1	00;1;1;5;2;5;1;5;2;5;5;2;5;5;5;2;5;5;4;5;1;3;4;1;2;4;1;3;4;5;2;4;1;2;5;4;3;3;2;3;3;4;3;3;3;2;2;2;2;2;3;1;1;3;2;2;2;3;3;2;3;4;1;3;2;3;3;1;2;3;3;2;2;2;3;1;2;3;3;3;1;2;4;3;3;1;2;3;3;3;1;2;3;3;3;3;2;2;3;2;2;3;3;3;3;3;2;2
86;25;1	00;1;1;4;3;4;2;5;3;5;3;3;5;3;4;4;3;5;4;3;3;4;2;3;3;2;4;4;2;3;4;3;3;4;2;4;4;4;4;4;5;5;4;5;5;5;3;3;3;3;1;3;3;2;3;1;3;2;2;2;2;3;2;2;3;2;3;3;2;2;2;2;3;2;2;3;3;2;2;3;3;3;1;3;2;3;3;1;2;2;3;3;2;2;3;2;3;3;2;1;2;2;3;2;3;2;2;3
87;24;1	00;1;1;4;5;4;3;5;3;4;4;3;4;4;2;2;4;1;3;4;2;2;4;2;2;4;2;3;4;1;2;4;1;2;4;2;1;2;2;1;1;1;2;1;1;1;1;1;1;2;3;3;2;3;2;4;1;3;3;3;2;3;2;3;2;2;3;2;3;3;3;3;1;3;2;1;1;3;3;2;1;2;3;3;1;1;2;3;3;2;1;2;3;3;3;3;2;2;3;3;3;3;2;3;1;2;3;3
88;26;1	00;1;1;5;6;6;2;5;3;4;3;5;6;3;2;2;4;4;4;4;2;3;2;3;4;3;3;2;4;4;3;4;4;3;4;4;5;5;5;5;5;4;5;2;4;4;4;4;1;2;3;1;2;2;2;2;2;4;3;3;2;2;3;3;1;1;2;3;2;3;1;1;2;2;1;2;2;3;4;1;4;1;3;4;3;3;2;3;3;1;2;1;2;4;2;1;2;2;2;3;3;2;4;3;2;3;3;4
89;22;1	00;0;1;3;6;5;2;7;5;2;4;5;6;5;3;5;5;5;4;5;5;2;2;3;1;4;1;2;2;4;2;3;2;2;5;4;3;3;4;2;1;2;1;1;3;4;1;2;1;1;2;2;1;1;2;2;2;3;2;3;3;1;1;2;1;3;1;1;1;4;3;3;2;2;3;2;1;2;3;3;1;1;3;2;4;1;1;3;2;1;2;1;3;2;1;4;1;1;2;1;2;2;3;2;3;2;4;2
90;25;1	00;1;1;5;2;5;1;3;2;5;5;2;5;3;4;4;3;5;5;5;2;5;4;3;4;2;4;5;3;4;5;3;3;4;4;4;4;4;4;4;4;4;4;4;4;4;4;4;2;3;2;3;3;2;3;2;2;2;2;3;2;2;3;2;3;2;3;3;2;3;2;3;3;2;3;3;3;2;3;3;1;3;2;3;1;3;3;2;2;2;3;3;3;3;3;3;3;2;2;3;1;2;3;2;1;2;2;3
91;23;1	00;0;1;4;5;4;5;5;5;4;5;5;4;2;3;4;3;5;4;2;2;4;2;3;1;3;4;4;2;4;4;3;2;3;2;4;3;3;4;4;4;5;5;4;4;5;5;4;3;2;2;3;2;3;2;1;3;3;3;3;3;2;2;3;3;3;2;2;3;2;3;3;3;3;2;2;2;2;3;2;3;2;2;3;2;3;2;2;3;2;2;2;2;3;3;2;3;2;3;3;2;3;3;3;2;2;2;2
92;24;1	00;1;1;5;2;2;1;5;1;3;1;1;5;4;4;5;4;5;4;3;3;4;3;2;4;3;4;4;5;4;4;4;2;4;3;4;5;5;5;4;5;5;5;5;5;5;3;4;4;2;1;1;1;2;2;1;2;2;3;3;2;4;1;3;2;2;4;2;3;3;2;3;3;3;2;2;2;1;3;2;2;3;3;2;4;2;2;1;3;2;2;2;1;2;3;1;1;1;3;3;1;3;4;3;3;3;2;3
93;28;1	00;0;1;3;6;3;3;6;6;5;3;6;3;4;3;3;4;5;4;4;2;4;3;2;2;4;3;3;5;3;3;5;3;1;4;4;2;2;3;3;3;2;3;2;3;3;2;1;2;2;2;1;1;3;2;3;1;3;3;3;3;3;2;3;2;3;2;2;3;3;3;1;2;3;1;2;2;3;3;1;2;2;2;3;1;2;2;4;3;1;2;2;3;3;1;3;2;2;3;3;1;3;2;3;3;2;3;3
94;22;1	00;1;1;4;5;5;3;6;3;6;5;3;5;4;4;2;5;5;3;3;2;2;3;1;2;4;3;3;4;4;3;4;2;3;3;2;3;3;4;3;4;4;4;3;4;2;2;2;2;2;3;2;2;3;2;4;2;3;3;2;3;3;2;3;2;3;3;2;3;3;2;3;2;3;3;2;2;3;3;2;2;2;3;3;3;2;2;3;3;2;1;3;2;2;2;2;2;2;3;2;3;2;3;3;1;3;2;2
95;27;1	00;0;1;5;5;6;2;5;3;5;5;5;6;4;5;5;5;5;4;4;2;5;4;3;4;1;4;4;2;5;5;3;3;5;4;5;5;4;4;5;5;3;5;4;5;4;4;4;5;3;1;2;2;3;2;1;1;2;3;3;2;3;1;3;2;1;1;3;2;2;1;3;4;2;3;3;2;2;3;2;3;2;2;3;4;3;3;1;3;2;3;2;1;3;2;1;2;2;2;2;3;2;4;3;3;2;2;2
96;20;1	00;0;1;4;6;6;2;7;6;4;6;7;4;4;5;2;4;5;2;5;4;2;5;4;3;4;2;1;3;4;2;5;3;2;5;4;3;1;3;4;1;5;2;3;4;1;1;1;2;1;3;4;1;4;1;3;1;3;4;2;3;1;1;4;1;4;2;1;3;2;4;4;1;4;4;1;1;4;4;3;1;1;4;2;3;1;2;3;4;4;2;1;2;4;1;3;1;1;3;2;3;3;2;3;3;2;4;4
97;24;1	00;0;1;5;3;5;3;6;5;5;3;3;5;4;3;2;4;5;1;4;3;4;3;3;3;3;3;3;3;4;4;3;2;4;4;5;3;2;3;3;4;2;2;3;3;2;2;2;1;2;3;3;1;3;2;1;2;2;3;2;3;3;1;3;2;2;4;2;3;2;2;3;3;3;1;2;2;3;3;3;2;2;3;3;2;2;2;3;3;3;2;2;2;3;2;3;2;2;3;2;3;2;3;3;2;2;2;3
98;24;1	00;1;1;7;2;6;2;6;2;7;6;2;6;5;5;3;5;5;5;5;5;5;2;5;5;3;4;4;4;5;5;5;5;5;4;5;5;5;5;5;5;5;5;5;5;5;1;2;5;3;1;2;4;2;3;1;3;1;1;2;2;2;2;2;4;2;3;3;2;2;2;2;3;2;2;4;3;2;2;2;2;3;2;2;1;3;3;1;2;2;3;1;2;2;3;1;3;3;1;1;1;1;4;2;1;1;1;1
99;25;1	00;1;1;6;5;5;3;6;5;5;5;5;5;3;3;2;4;4;3;4;2;4;4;2;3;4;2;2;3;3;4;4;2;3;3;3;4;2;2;3;3;3;4;4;3;2;2;2;4;1;3;2;2;2;2;2;2;2;3;3;2;3;2;3;2;2;2;3;2;3;2;2;2;2;3;2;2;3;3;2;2;2;2;2;3;2;2;2;3;2;2;2;2;2;3;3;2;2;2;2;2;2;2;2;2;2;2;2
100;20;1	00;0;1;5;7;5;7;7;7;5;5;5;5;5;4;1;5;4;1;5;1;3;5;3;1;5;2;3;5;4;3;5;1;1;5;4;2;2;2;3;3;4;5;3;2;1;2;2;1;1;4;2;1;4;1;4;2;4;4;4;4;2;2;4;2;4;1;1;4;4;4;2;2;4;1;1;2;4;4;2;2;2;3;4;1;2;2;4;4;1;2;2;4;4;1;3;2;2;4;4;1;4;1;4;1;4;4;4
101;21;1	00;1;1;3;4;3;3;5;5;3;4;5;4;3;4;2;3;5;3;3;3;4;3;4;2;2;4;4;3;5;4;4;3;2;4;5;1;2;3;4;4;4;4;2;4;2;2;2;1;2;2;2;3;3;2;1;2;3;3;2;2;3;2;3;2;2;3;3;2;3;4;2;2;2;1;3;2;3;3;1;2;2;1;4;1;3;2;2;3;3;3;2;2;2;3;2;2;2;2;3;1;2;2;2;3;2;2;2
102;22;1	00;1;1;2;7;1;5;4;6;1;3;7;1;4;3;5;3;5;2;2;2;4;3;4;4;1;5;5;3;4;3;3;4;3;4;4;2;5;5;5;5;5;5;5;5;5;3;2;3;2;3;3;2;3;1;1;3;1;4;2;3;3;2;3;2;4;3;3;4;3;1;3;3;4;3;2;2;1;3;3;4;1;4;4;3;2;2;3;3;3;2;2;3;3;4;1;2;2;4;2;4;2;2;3;4;4;3;4
103;23;1	00;1;1;3;3;3;2;3;5;4;5;3;5;5;4;3;5;5;3;3;4;2;3;5;5;2;5;3;2;5;2;3;5;3;4;5;2;4;5;5;4;5;5;4;5;5;5;5;4;3;2;3;2;2;2;2;3;2;2;2;2;4;1;2;2;2;4;2;2;2;1;4;4;2;3;2;2;3;3;3;2;3;3;3;4;3;3;2;3;2;2;1;2;3;3;1;2;2;2;3;2;3;3;3;2;2;2;3
104;27;1	00;0;1;6;6;3;7;5;7;4;4;5;5;3;5;4;4;5;4;4;3;4;2;3;4;3;4;4;3;5;3;5;3;4;4;5;3;4;4;5;4;5;5;4;4;5;4;4;4;2;2;1;2;2;2;2;1;2;3;3;4;2;1;3;2;2;3;1;3;2;2;3;3;2;3;3;3;3;3;2;3;2;2;4;1;3;2;2;3;2;3;1;1;3;3;1;2;1;3;3;1;3;2;2;3;2;3;3
105;26;1	00;0;1;4;6;2;2;6;2;5;6;3;3;5;1;1;5;3;1;5;1;1;5;2;1;4;1;1;5;2;1;5;3;1;5;1;2;1;2;1;2;1;2;3;2;2;2;1;1;2;3;3;2;4;2;2;3;3;3;4;4;2;2;3;2;4;2;2;4;4;2;3;2;4;3;2;1;4;4;3;2;2;3;4;2;1;1;4;4;4;1;1;4;4;3;4;1;1;4;4;2;4;2;4;2;4;4;4
106;26;1	00;1;1;1;7;2;2;3;6;5;2;7;2;5;4;5;5;5;4;5;3;3;3;3;4;3;3;3;5;4;4;5;2;3;5;4;4;2;3;1;5;5;5;4;5;4;2;2;1;2;4;4;2;3;2;1;3;3;4;3;3;4;1;4;2;2;4;2;3;2;3;4;2;3;1;1;2;3;3;2;1;2;1;4;3;2;2;2;4;2;1;1;3;4;4;3;2;2;4;3;2;3;2;4;1;2;3;4
107;23;1	00;1;1;3;2;2;3;4;2;3;2;1;3;5;4;4;5;5;3;4;3;4;2;3;4;3;4;4;2;4;4;4;3;5;5;5;5;3;3;5;5;5;5;5;5;5;3;3;4;2;1;4;2;2;3;1;3;2;2;2;2;4;2;2;2;1;4;3;2;2;1;4;4;2;4;3;2;2;3;4;3;3;1;2;4;3;2;2;2;4;3;1;2;2;4;1;2;2;2;1;2;2;4;3;3;2;2;3
108;20;1	00;1;1;3;5;5;2;5;5;6;6;5;5;4;4;4;5;5;4;4;3;4;3;4;5;2;4;5;4;5;5;4;5;4;5;5;5;3;4;5;5;5;5;5;5;5;5;4;3;3;2;2;3;2;2;1;2;3;3;1;3;3;3;2;3;2;3;3;2;2;3;2;4;2;3;3;3;2;3;1;3;3;2;2;1;3;2;2;3;2;2;3;2;3;3;2;2;2;2;2;1;2;3;2;4;2;2;1
109;22;1	00;0;1;2;7;2;7;4;6;2;2;6;2;5;5;4;5;5;5;5;5;4;1;5;3;2;5;4;2;5;4;4;4;4;4;5;4;4;4;4;4;5;4;5;5;3;5;5;5;3;3;2;3;4;2;2;1;2;3;3;3;2;2;3;1;2;3;2;3;2;3;1;2;3;1;3;1;3;4;1;3;2;4;2;1;3;1;4;3;1;3;1;3;3;1;2;2;2;3;3;1;3;1;3;3;1;3;3
110;21;1	00;1;1;6;2;3;1;2;2;3;4;2;3;2;3;5;2;5;4;3;3;5;2;4;4;3;4;2;3;4;3;3;4;5;3;5;5;3;4;4;5;5;4;4;5;3;3;2;2;1;2;4;2;3;2;1;3;2;3;2;3;3;2;3;2;1;3;2;2;2;1;3;3;3;3;3;3;2;4;3;3;3;2;4;3;3;2;1;4;3;3;1;1;4;3;3;2;2;3;2;3;3;4;3;2;3;1;4
111;23;1	00;1;1;5;2;5;2;5;2;2;3;2;3;5;1;1;4;5;5;5;2;4;4;3;3;4;3;3;5;3;3;5;1;3;5;3;3;3;3;3;4;3;2;3;4;5;3;3;2;2;2;2;2;3;2;2;2;4;3;2;3;2;2;3;2;3;2;3;2;3;3;1;4;3;1;2;2;2;3;2;1;2;4;3;1;2;2;2;3;1;1;2;4;3;2;3;2;2;2;3;1;2;2;3;1;2;3;2
112;24;1	00;1;1;7;5;5;4;3;4;4;4;3;4;4;3;2;3;5;2;2;3;4;3;5;3;2;5;3;2;5;3;3;4;3;3;5;4;3;4;5;3;4;4;5;4;4;3;3;3;2;3;2;3;3;2;2;3;2;3;1;1;3;3;3;2;2;3;3;3;2;1;3;3;3;3;3;2;2;3;3;2;2;1;2;1;3;2;2;3;2;3;1;1;3;1;1;1;1;1;1;2;1;3;3;4;3;1;3
113;24;1	00;1;1;7;3;5;5;5;4;4;4;4;4;4;4;5;2;5;5;4;1;4;3;2;3;2;5;5;3;5;5;2;2;5;4;4;3;5;5;5;5;5;5;5;5;5;4;5;5;3;3;3;4;2;3;2;2;4;4;3;3;3;2;3;3;2;3;3;3;3;3;3;4;3;3;3;3;2;3;3;2;3;2;3;3;3;3;3;3;3;3;3;3;3;4;3;3;2;3;3;4;3;3;3;2;3;3;3
114;27;1	00;1;1;5;5;6;2;4;5;5;4;4;4;4;4;4;3;4;4;3;4;4;2;4;4;3;4;4;4;4;4;4;4;4;3;4;4;3;3;4;4;5;5;5;5;5;3;5;5;3;3;2;3;3;3;2;2;2;3;2;2;3;3;3;3;2;2;3;2;2;3;2;3;2;2;3;3;2;3;2;2;3;3;3;2;3;3;2;3;2;2;2;2;3;3;2;3;3;2;2;2;2;3;3;2;2;2;3
115;25;1	00;0;1;4;6;4;6;6;6;4;4;6;4;5;4;4;5;4;4;5;3;3;2;2;3;4;3;2;3;4;3;3;2;3;4;4;3;2;3;3;4;4;4;3;3;3;3;2;3;2;4;2;1;3;2;3;2;3;3;3;3;4;1;3;1;2;4;1;3;3;4;2;2;4;1;2;1;3;4;2;2;1;3;4;1;2;1;4;4;3;2;2;4;4;2;3;1;1;4;4;2;4;1;4;2;4;4;4
116;24;1	00;1;1;6;5;5;1;6;4;6;3;3;3;4;3;4;5;5;3;5;4;4;4;2;2;5;3;3;5;4;4;5;3;2;5;5;4;1;4;4;4;4;2;4;4;5;1;1;5;1;2;3;1;4;1;3;2;2;4;2;3;3;1;4;1;3;4;1;3;3;3;3;2;3;4;1;1;3;4;4;1;1;2;4;4;1;1;3;4;4;1;1;3;4;4;4;1;1;3;3;4;3;2;3;4;3;3;3
117;24;1	00;0;1;7;2;3;1;6;1;6;5;1;5;5;4;4;5;5;4;5;1;4;3;1;5;1;4;5;5;5;5;2;1;5;5;5;5;5;5;5;5;5;5;5;5;5;2;4;4;2;1;2;1;4;3;1;2;3;4;2;1;2;1;4;2;1;1;3;4;4;1;4;4;4;4;4;2;1;4;3;2;2;2;4;1;3;2;2;4;2;2;1;1;2;2;2;1;2;2;3;3;2;3;4;1;1;1;4
118;23;1	00;1;1;5;5;5;2;6;2;6;6;2;6;5;2;2;5;5;3;5;1;1;5;1;2;5;1;2;5;3;1;5;1;2;5;2;1;1;2;4;4;2;5;4;4;4;1;1;1;1;2;2;1;3;1;3;1;4;4;2;4;2;1;4;1;4;2;1;4;4;3;1;1;4;1;1;1;3;4;1;1;1;3;3;2;1;1;3;4;1;2;1;4;3;3;4;1;1;4;4;1;4;3;4;3;2;3;3
119;23;1	00;1;1;5;3;5;2;6;3;6;5;6;5;5;2;2;5;5;5;5;2;3;4;2;2;4;1;3;4;5;3;5;1;3;5;4;3;2;2;3;2;4;4;4;4;1;1;1;1;2;1;1;1;2;3;1;2;4;2;3;2;1;1;2;3;3;4;1;2;2;3;1;3;2;1;1;2;2;2;1;1;2;2;3;3;1;2;2;2;1;1;2;3;2;3;1;2;3;2;3;1;2;3;2;2;2;2;1
120;21;1	00;1;1;5;3;4;3;4;5;5;3;3;3;4;2;3;5;5;4;4;3;3;3;4;3;3;2;4;3;4;4;3;2;3;4;2;2;4;3;4;4;4;3;4;4;3;2;4;3;2;4;2;3;3;2;2;2;3;3;2;3;2;3;3;3;3;1;3;3;3;3;2;3;4;1;3;2;1;3;2;3;2;3;3;4;3;3;3;3;2;3;2;2;3;2;3;3;3;3;3;1;3;2;3;4;3;3;2
121;24;1	00;1;1;4;6;5;3;5;7;6;3;6;7;5;4;2;5;5;5;5;1;4;4;1;1;5;3;2;5;3;2;5;1;1;5;4;3;3;3;4;5;5;5;5;5;4;3;2;2;1;4;3;1;1;1;1;1;4;2;3;3;3;1;3;2;2;3;1;3;4;4;3;1;2;4;1;1;4;3;2;1;2;4;3;3;1;1;1;3;4;1;1;3;3;4;2;1;1;3;4;4;4;2;3;4;2;3;3
122;25;1	00;0;1;5;7;3;4;7;7;7;7;1;4;4;2;3;4;5;4;5;2;2;4;2;3;5;2;3;4;5;2;5;3;4;5;3;2;3;2;3;4;4;5;4;3;5;5;4;5;2;3;3;1;2;2;4;4;3;3;1;4;4;2;3;1;2;4;2;4;4;3;3;2;4;4;1;1;2;4;3;1;2;4;4;1;1;1;2;4;4;1;1;4;2;1;4;1;3;4;1;4;4;2;4;1;4;2;1
123;25;1	00;1;1;2;2;6;1;3;6;2;5;5;3;4;5;4;4;5;3;4;3;5;2;4;3;2;3;4;5;3;5;5;3;4;4;4;5;3;4;5;5;4;5;4;5;3;5;4;3;3;2;2;1;3;3;1;2;4;3;2;2;4;1;3;3;1;2;3;3;3;2;3;2;3;3;3;3;1;3;2;3;3;1;3;2;4;3;1;3;3;3;2;1;2;3;1;2;4;3;3;2;3;4;3;3;2;1;3
124;26;1	00;0;1;5;6;6;5;4;6;3;5;5;4;4;2;3;4;5;4;4;3;3;3;2;2;3;3;3;4;3;2;4;3;3;4;3;3;3;4;4;4;4;4;3;3;4;3;3;4;3;2;3;2;3;2;2;2;3;3;3;2;3;1;3;2;2;2;2;3;3;2;3;3;3;3;2;2;2;4;3;2;3;2;3;4;3;3;2;3;3;2;2;3;4;4;3;2;3;3;3;3;3;2;4;4;3;2;4
125;24;1	00;1;1;5;3;3;1;2;1;4;3;1;2;4;3;3;4;5;2;4;3;2;2;2;3;2;3;3;3;3;3;4;2;3;3;3;4;3;2;2;5;5;3;4;4;4;2;2;1;2;2;3;1;3;2;2;3;2;2;2;2;3;2;3;2;3;3;2;2;2;2;3;3;2;2;2;2;2;3;3;2;2;2;3;3;2;2;2;3;3;2;2;3;3;3;3;2;2;2;3;3;2;3;3;3;3;2;2
126;28;1	00;0;1;1;7;2;6;6;7;5;6;6;5;4;3;2;5;4;3;4;1;2;3;3;2;4;3;2;4;3;3;4;2;1;4;3;2;2;1;3;3;4;3;3;2;2;1;1;1;1;3;2;2;2;2;3;2;4;4;2;3;2;1;3;1;3;2;2;4;3;2;2;2;4;2;1;1;4;4;2;2;1;3;4;1;2;1;4;4;2;2;2;4;4;2;3;2;2;4;3;2;4;2;4;1;4;3;4
127;25;1	00;0;1;7;2;4;3;7;1;7;5;2;4;4;5;3;5;5;4;4;3;4;4;3;2;3;3;4;4;4;5;4;3;4;3;4;4;2;5;5;5;5;5;5;5;4;3;2;1;1;2;2;1;3;2;2;3;3;2;2;3;2;2;3;2;2;2;1;2;3;2;3;3;3;1;1;2;2;3;2;2;2;1;4;1;1;2;2;2;2;1;1;2;2;1;2;2;2;3;3;1;2;4;3;1;2;2;3
128;21;1	00;1;1;5;2;5;1;7;2;5;5;3;2;4;1;1;5;5;2;4;1;4;2;3;1;4;2;3;4;3;3;5;1;2;3;4;3;1;2;4;4;4;4;5;3;2;1;1;1;2;3;3;1;4;2;3;3;3;4;3;3;2;2;4;2;4;3;2;3;3;3;3;2;3;3;1;2;3;4;3;1;2;3;4;2;2;2;3;4;3;2;2;3;4;2;4;2;2;4;3;1;4;3;3;1;3;3;3
129;23;1	00;1;1;7;5;6;5;7;3;6;6;3;6;5;3;2;5;5;2;5;2;3;4;1;1;5;2;2;4;3;3;5;2;2;4;4;3;3;5;5;5;5;2;4;4;3;2;2;1;1;4;2;3;3;1;3;1;3;3;2;2;3;3;3;2;3;2;3;3;2;3;2;2;3;2;3;2;1;3;2;1;2;3;3;2;3;2;3;3;2;3;2;3;3;1;2;1;1;3;3;2;3;2;3;1;2;4;4
130;25;1	00;1;1;6;7;6;5;7;7;7;7;7;7;5;1;1;5;5;1;5;1;5;5;1;1;5;1;2;5;5;5;5;1;5;5;5;1;5;5;5;5;5;5;5;5;5;3;1;5;1;3;1;1;1;2;1;1;4;3;4;4;3;1;3;2;2;3;1;3;3;3;2;1;4;1;1;1;3;4;1;1;1;3;3;1;1;1;3;3;1;1;1;3;3;2;3;1;1;3;3;1;3;2;4;1;2;3;3
131;26;1	00;0;1;3;3;5;3;5;2;3;3;2;3;4;4;3;3;5;4;4;3;2;2;3;2;2;4;3;3;5;3;3;3;2;3;5;4;3;4;4;4;4;4;4;4;4;4;4;4;2;3;3;1;3;2;3;3;2;3;3;3;3;1;3;2;3;3;2;3;2;2;3;3;3;2;2;2;3;3;3;2;2;3;3;2;2;2;3;3;3;2;2;3;3;3;1;2;2;3;3;2;3;3;3;3;3;3;3
132;24;1	00;1;1;6;6;6;2;5;4;6;5;5;5;5;1;3;5;5;2;4;3;4;3;2;3;2;4;4;3;4;4;4;2;3;4;4;4;4;4;4;4;5;5;4;4;4;4;4;2;2;2;2;2;3;2;2;2;3;3;2;2;2;2;3;2;1;3;2;3;3;2;2;4;2;2;2;2;2;3;2;3;2;2;3;4;3;3;3;3;2;3;1;2;3;3;2;2;2;3;2;2;2;3;3;3;2;2;3
133;27;1	00;0;1;6;6;6;2;2;5;6;6;6;6;4;3;4;5;5;3;4;3;4;4;5;3;4;3;3;3;4;2;4;5;3;4;4;4;2;3;4;4;5;5;2;3;4;2;2;2;2;4;3;2;2;1;4;4;3;2;1;1;3;1;3;1;2;3;3;4;2;3;3;4;1;4;2;2;4;4;4;3;2;3;3;4;3;2;4;4;3;3;2;2;4;4;3;2;1;4;3;2;4;2;4;4;3;4;4
134;22;1	00;1;1;5;7;6;2;6;5;5;5;6;5;1;2;2;5;5;4;5;2;3;5;2;2;5;1;2;5;3;2;5;1;2;5;4;2;2;2;3;4;3;4;3;3;4;2;2;2;2;3;1;1;3;2;3;2;4;4;4;4;3;1;4;1;4;2;2;4;3;3;2;1;4;2;1;1;4;4;1;1;1;4;4;2;1;1;3;4;2;1;1;4;4;2;3;1;1;4;4;2;4;2;4;1;4;4;4
135;22;1	00;1;1;5;3;5;2;6;2;5;5;3;5;5;2;2;5;5;3;5;2;2;4;1;2;5;2;2;4;3;2;5;1;2;5;3;1;2;2;4;4;5;4;3;2;2;1;1;1;2;3;1;1;4;3;3;1;4;4;3;4;3;2;4;1;3;2;2;3;4;4;2;1;4;2;1;2;4;4;1;2;2;3;4;3;2;2;3;4;2;2;2;3;3;2;3;1;2;3;3;1;3;2;3;2;3;4;3
136;21;1	00;0;1;5;6;6;3;3;6;4;3;5;3;3;4;4;4;4;3;4;3;4;4;3;3;4;3;3;4;3;4;4;3;4;4;4;3;4;4;3;4;4;4;4;4;3;2;2;2;2;3;2;2;3;2;1;3;3;3;3;3;4;2;4;2;1;3;2;4;3;2;3;3;4;4;2;2;1;4;2;1;2;4;4;4;3;2;2;4;3;2;2;2;4;4;3;2;2;4;4;4;4;2;4;3;2;3;3
137;27;1	00;1;1;4;3;6;3;3;2;5;2;2;4;5;4;5;5;5;4;4;2;3;3;2;3;3;3;3;4;5;3;4;2;3;3;5;3;3;2;4;3;5;5;4;4;3;3;3;2;2;3;3;2;3;3;2;2;3;3;3;3;1;1;3;2;2;2;2;3;3;3;3;2;3;2;2;2;3;3;3;2;2;3;3;3;2;2;2;3;2;1;2;3;3;3;3;2;2;3;3;3;3;3;3;2;2;3;3
138;28;1	00;1;1;2;5;2;3;5;5;3;3;3;3;5;2;2;5;5;5;4;1;2;4;1;1;4;3;3;4;4;3;4;2;2;3;3;2;3;4;2;4;5;5;3;4;4;3;3;1;2;3;3;2;2;2;3;2;3;3;3;3;4;1;2;1;2;2;3;3;3;2;1;3;2;2;2;2;3;3;2;2;2;3;3;3;2;2;2;3;2;2;3;3;3;3;3;2;2;2;3;2;3;3;3;2;2;2;3
139;21;1	00;1;1;5;1;5;2;1;2;4;4;2;4;4;4;4;4;5;4;3;2;4;2;1;3;3;3;2;4;4;3;5;2;2;4;4;2;3;4;5;5;5;5;4;5;4;2;2;1;2;1;2;2;2;2;1;3;3;3;2;3;3;1;3;2;1;4;2;3;3;2;3;3;3;4;2;2;2;3;3;2;2;3;4;2;2;2;2;3;2;2;1;2;3;4;4;1;2;2;4;3;3;3;3;2;3;1;2
140;24;1	00;1;1;3;5;4;3;6;4;6;5;3;5;4;4;3;4;5;5;4;1;3;3;2;2;4;2;3;5;4;2;5;2;3;3;4;3;2;3;4;4;4;4;4;4;4;2;2;2;3;2;2;4;3;3;3;2;4;3;3;2;4;2;3;3;3;4;3;3;2;3;3;3;3;4;3;2;3;3;3;2;2;3;3;4;3;1;3;3;3;3;2;3;3;4;3;3;3;3;3;4;3;3;3;4;3;3;3
141;22;1	00;0;1;1;3;1;4;6;4;1;1;3;1;4;3;4;5;5;5;5;1;2;4;2;3;2;4;4;2;2;3;3;3;3;4;4;2;3;4;5;2;5;5;5;4;5;4;3;5;2;3;3;2;1;2;2;3;3;3;3;3;4;2;2;2;2;4;2;3;3;3;3;3;3;4;2;2;3;3;4;3;2;2;2;2;3;2;2;2;4;2;2;3;3;4;2;3;2;2;3;4;3;2;2;4;3;3;2
142;27;1	00;0;1;5;6;6;3;7;5;5;6;6;6;1;3;1;5;5;4;5;3;3;4;2;2;3;4;4;4;4;4;4;2;4;5;4;4;2;4;2;5;5;4;4;4;4;4;4;5;3;2;1;1;3;2;1;2;2;3;3;2;2;1;3;3;1;1;3;3;3;1;1;4;3;1;2;1;4;4;1;3;2;2;2;1;3;1;4;4;1;3;2;3;4;1;2;3;2;3;3;1;2;2;4;1;3;3;4
143;21;1	00;1;1;4;7;4;5;5;6;4;4;3;4;4;3;2;4;5;2;4;2;4;2;3;3;3;4;3;4;3;4;3;3;4;3;3;4;4;4;5;5;5;4;2;4;5;3;3;2;2;3;3;1;3;2;2;3;3;3;3;3;3;2;3;1;2;3;2;3;3;2;3;3;3;3;2;2;2;3;3;2;1;3;3;2;2;2;2;3;2;2;2;3;3;3;3;2;1;3;3;2;3;2;3;2;2;3;3
144;28;1	00;0;1;6;7;2;6;3;7;6;2;6;5;4;2;1;1;5;1;4;1;1;4;1;1;4;2;1;5;2;1;5;1;2;4;1;1;2;1;2;1;3;3;1;2;1;1;2;1;1;4;4;1;3;1;3;2;3;3;4;4;4;1;4;1;4;4;1;4;4;2;4;2;4;4;1;1;4;4;3;1;1;4;4;3;1;1;4;4;4;1;1;4;2;4;4;1;1;4;3;4;4;1;4;3;4;4;4
145;26;1	00;1;1;4;3;3;3;3;3;3;3;3;3;4;3;2;4;3;3;4;1;2;3;1;1;3;2;2;3;4;3;4;2;2;4;2;2;3;4;4;4;3;3;3;4;3;3;3;2;3;3;2;2;3;3;2;3;3;3;3;3;3;2;3;3;3;2;2;3;3;3;2;3;3;2;2;3;2;3;2;3;3;2;3;2;3;3;2;3;2;2;3;2;3;2;2;3;3;2;3;2;3;4;3;3;2;2;3
146;22;1	00;1;1;5;6;6;4;5;6;6;6;5;6;5;4;2;5;5;3;4;2;4;3;2;3;4;3;3;4;4;4;5;2;2;4;4;3;3;4;3;3;4;4;4;4;4;2;2;1;2;3;2;2;3;2;3;2;3;3;3;4;3;1;3;1;2;2;2;3;3;2;3;1;3;3;2;2;1;3;1;1;1;1;2;3;2;1;2;3;2;2;1;2;2;4;3;1;1;2;3;2;2;3;3;4;1;2;2
147;24;1	00;1;1;6;7;3;2;3;6;3;3;6;3;4;4;4;3;4;4;2;2;3;2;2;2;3;3;3;4;4;4;2;2;4;2;3;3;5;5;5;5;5;5;5;5;5;3;3;3;2;3;2;2;3;2;2;2;3;3;3;2;3;1;3;2;2;2;2;2;1;2;3;3;2;2;2;2;3;3;2;4;2;3;3;2;2;2;3;3;2;2;2;3;3;3;3;2;3;3;3;2;3;2;3;2;3;3;3
148;27;1	00;1;1;6;3;5;2;5;4;5;4;5;5;4;4;3;4;5;3;4;3;4;3;3;5;3;4;4;3;4;4;4;2;4;3;4;2;4;5;4;5;5;5;4;4;4;3;3;2;3;3;2;2;2;2;2;3;2;2;2;3;4;2;2;3;2;2;3;2;3;2;3;3;2;4;3;2;2;3;3;2;2;2;3;2;2;3;3;2;3;2;2;3;3;4;3;3;2;2;3;3;2;4;2;2;2;2;3
149;23;1	00;1;1;6;7;2;5;4;7;6;3;5;5;3;4;4;3;4;2;4;3;4;2;4;3;4;4;4;4;4;4;4;3;3;4;4;2;5;5;5;5;4;4;4;4;5;2;2;4;2;3;3;2;4;2;1;2;2;4;2;3;4;2;4;1;2;3;2;3;4;1;2;2;3;4;2;1;3;2;2;2;2;2;3;3;2;2;2;3;2;2;1;3;3;2;1;2;1;3;2;2;3;3;2;2;2;2;2
150;28;1	00;1;1;5;2;3;1;5;3;5;5;2;5;4;2;1;5;5;4;4;1;1;4;1;1;5;1;1;4;1;1;4;1;2;5;1;1;2;2;2;2;2;2;2;1;3;2;1;1;2;1;1;1;2;2;4;1;3;3;3;3;1;1;4;2;3;3;1;3;3;3;2;1;4;2;1;1;2;4;1;1;1;2;4;3;1;2;2;4;1;2;2;3;4;4;3;2;2;4;3;2;3;3;3;1;3;3;1
151;24;1	00;1;1;6;6;6;6;6;6;6;6;6;6;4;2;2;4;4;3;5;3;3;3;1;3;2;2;2;2;4;2;4;2;3;4;4;3;3;3;3;4;4;4;4;4;4;3;3;4;2;4;1;2;3;2;2;1;2;3;2;2;3;2;3;3;2;4;3;2;2;3;3;3;2;2;3;3;3;3;2;2;2;3;2;2;3;3;2;3;2;3;2;3;3;3;2;3;3;3;3;2;3;3;2;2;2;3;2
152;28;1	00;1;1;3;3;6;2;6;3;5;3;2;6;1;4;2;1;5;5;1;2;3;1;1;4;2;5;3;2;5;4;2;4;3;4;5;3;2;2;2;5;5;5;5;5;4;4;4;2;2;2;2;4;2;3;2;1;2;2;1;3;2;4;3;4;3;1;4;2;1;3;2;4;3;2;3;2;1;3;2;1;2;2;3;1;3;3;2;3;1;3;2;2;3;1;1;3;3;2;2;1;2;3;3;1;3;2;3
153;23;1	00;1;1;6;2;6;3;3;2;6;4;3;5;4;5;4;4;5;4;4;3;4;5;4;2;4;3;4;4;5;4;4;5;2;3;4;3;2;4;4;4;4;4;4;5;2;1;1;1;2;2;3;3;4;1;1;1;4;4;3;2;1;1;4;3;4;3;3;4;2;2;3;3;4;3;2;3;3;4;3;2;2;3;4;4;3;2;4;4;4;3;2;4;4;4;2;3;4;4;4;4;4;2;4;4;2;4;4
154;24;1	00;0;1;5;5;5;3;5;6;6;6;5;5;3;4;2;4;5;1;4;2;3;2;3;3;1;4;4;2;4;4;3;5;4;2;4;3;4;5;5;5;5;5;5;5;5;3;2;1;2;3;3;2;3;1;2;3;2;4;2;2;3;2;4;1;3;3;3;3;2;2;4;2;3;2;3;2;2;3;3;2;2;2;4;2;2;2;2;3;3;2;1;3;3;3;2;2;2;3;4;3;2;2;2;2;3;3;3
155;21;1	00;1;1;3;5;2;5;6;5;4;5;3;3;5;4;4;5;5;4;5;3;3;4;3;2;3;3;3;4;3;4;4;4;4;4;5;3;4;4;4;5;5;3;4;4;4;2;4;1;2;3;2;2;3;2;1;2;3;3;3;3;3;1;3;2;3;4;3;3;3;2;2;3;3;3;2;2;2;3;3;2;2;2;3;4;3;2;2;3;2;2;2;2;3;2;3;2;2;2;3;3;2;4;3;3;2;2;2
156;20;1	00;0;1;3;1;6;2;5;2;3;3;1;3;4;5;4;3;5;5;1;4;5;2;5;4;1;5;5;1;5;4;2;5;5;1;5;4;5;5;5;5;5;4;4;5;5;5;4;5;3;1;3;4;2;4;2;3;1;2;1;2;4;1;2;4;1;3;3;2;1;3;4;4;1;3;4;3;1;2;3;4;4;1;1;3;4;3;1;2;1;4;2;1;2;4;1;4;2;2;2;3;2;4;2;2;3;1;2
157;22;1	00;1;1;5;3;5;2;5;4;5;5;3;4;3;3;3;4;4;4;4;2;3;4;2;3;3;2;3;3;4;4;3;2;4;4;4;4;4;3;3;4;4;4;4;4;3;2;2;5;2;3;3;2;2;2;2;3;2;2;2;3;2;2;2;3;2;3;3;3;3;2;3;2;3;2;2;2;2;3;3;2;3;2;3;2;2;3;3;2;2;2;2;2;3;2;2;2;3;3;3;3;3;2;3;2;3;3;2
158;20;1	00;1;1;6;6;6;2;4;5;4;4;6;5;4;3;2;4;4;4;4;2;2;4;2;2;4;2;2;4;3;3;4;2;3;4;3;3;1;1;2;2;3;2;2;2;3;1;1;3;1;3;2;1;3;1;2;2;4;4;2;3;1;1;3;1;3;2;1;3;3;2;1;2;3;1;1;1;3;3;1;1;1;3;3;2;1;2;3;3;1;1;2;4;3;2;3;1;1;3;3;1;3;2;3;2;3;3;3
159;20;1	00;1;1;2;3;2;2;3;3;2;2;3;2;4;4;4;4;4;3;4;2;5;4;3;3;4;3;4;4;5;4;4;3;4;5;4;4;2;4;5;5;5;4;4;5;4;1;1;1;2;2;3;2;3;2;1;3;3;3;2;2;3;2;3;3;3;4;2;3;3;3;3;3;3;4;2;2;2;3;3;2;2;2;3;4;2;2;2;3;3;2;2;1;3;4;3;2;2;2;3;2;3;3;3;2;3;2;3
160;21;1	00;1;1;7;2;7;1;7;1;7;7;2;7;5;5;5;5;5;5;5;1;3;5;1;2;4;4;5;4;5;5;5;1;3;5;5;3;1;3;1;5;1;5;5;4;5;5;5;5;4;2;2;1;3;2;3;1;3;3;4;3;1;1;3;3;3;1;1;3;3;2;2;3;3;3;2;3;2;3;1;3;2;2;3;3;2;2;3;3;1;2;2;2;3;1;1;2;1;3;4;1;3;3;3;1;2;2;3
161;21;1	00;1;1;5;5;5;3;5;3;6;6;3;6;4;1;3;4;5;2;4;2;3;4;3;2;3;3;2;4;4;2;4;3;2;5;3;3;3;4;4;3;3;2;3;4;4;2;2;1;2;4;3;2;4;2;3;2;3;4;4;4;4;2;3;1;2;3;3;4;4;3;3;3;4;4;3;2;2;4;3;1;2;4;4;4;2;2;2;4;3;2;1;4;4;3;3;2;2;2;4;4;3;2;3;4;4;4;3
162;19;1	00;1;1;2;3;3;1;5;3;4;4;2;3;4;3;3;4;4;4;4;3;4;4;5;4;3;3;4;3;4;4;4;4;4;4;4;4;2;2;2;1;2;2;3;2;2;1;2;1;3;3;2;1;3;1;1;1;2;3;2;2;4;2;3;2;2;2;2;2;2;3;2;1;4;1;2;2;4;3;1;2;2;3;4;1;1;2;3;4;2;2;2;3;3;4;3;2;2;4;3;2;3;2;3;1;2;2;4
163;28;1	00;0;1;6;7;5;4;5;2;4;3;3;3;1;5;1;1;5;2;2;3;4;1;2;4;1;5;2;1;5;1;2;5;2;1;4;4;5;5;5;5;5;5;5;5;5;5;5;5;1;3;2;4;2;1;1;1;1;4;4;4;2;1;4;1;1;2;4;4;4;1;4;4;4;1;4;2;3;4;3;4;1;2;4;1;4;2;3;3;2;4;1;3;4;1;1;1;1;4;3;1;4;2;4;1;1;4;2
164;20;1	00;1;1;6;3;6;2;5;5;6;6;3;6;4;3;3;5;4;4;4;3;4;4;4;3;3;4;4;3;4;4;5;3;3;4;4;4;4;3;4;4;4;4;5;4;3;3;3;3;2;3;2;3;2;2;2;2;3;2;3;3;3;2;2;3;2;2;3;2;2;2;2;3;2;2;3;2;3;3;2;3;2;3;3;2;3;2;2;3;2;3;2;3;2;2;2;3;3;2;3;1;2;2;2;3;2;3;2
165;26;1	00;1;1;3;7;3;2;2;4;3;2;7;4;5;4;4;5;5;5;5;2;4;3;2;4;4;5;3;2;4;4;5;2;4;5;4;3;2;4;5;5;4;5;5;4;5;2;2;4;3;1;3;2;3;3;3;4;1;3;1;1;4;4;3;2;1;3;3;3;2;1;3;2;3;3;3;2;1;3;3;1;2;1;3;1;2;2;1;2;3;2;1;1;2;3;3;1;2;2;1;1;1;4;2;1;1;1;2
166;27;1	00;1;1;6;4;5;2;5;3;5;3;5;4;4;3;4;4;5;2;4;2;4;4;2;4;3;3;4;4;4;3;3;2;5;3;4;4;3;2;4;4;4;3;3;4;5;2;2;2;3;3;3;1;3;2;1;2;3;3;2;3;4;1;3;2;2;3;2;3;2;2;3;2;3;4;2;2;3;3;2;2;2;3;3;3;2;2;2;3;3;1;2;3;4;4;3;2;2;3;2;2;2;3;2;3;2;3;3
167;20;1	00;1;1;1;7;1;7;3;7;1;1;7;1;1;5;1;1;2;1;1;5;1;1;4;4;3;5;1;1;5;5;1;4;1;2;1;4;1;1;4;4;1;4;1;1;5;1;1;3;1;1;4;2;2;2;3;4;1;2;2;3;4;1;2;1;4;4;2;2;3;2;4;4;3;4;3;1;3;1;4;2;1;2;4;4;3;1;2;4;3;2;1;4;4;4;4;1;1;4;4;3;3;3;3;4;4;3;3
168;21;1	00;1;1;2;2;2;2;3;3;2;2;2;2;5;3;2;5;5;5;4;2;5;3;5;3;4;4;5;5;5;5;5;1;3;4;5;2;1;3;4;4;4;4;3;4;2;2;2;1;3;1;3;1;4;2;2;1;3;4;3;2;3;1;4;2;2;2;2;3;3;3;2;3;4;2;2;2;1;4;2;2;2;1;4;3;2;2;1;4;2;2;1;2;4;3;3;2;2;3;3;2;4;4;3;3;4;2;2
169;20;1	00;1;1;6;3;7;1;5;1;6;6;2;6;5;3;4;5;5;4;5;2;3;5;2;1;4;2;3;4;3;2;4;4;2;5;3;3;1;4;2;2;1;1;3;2;4;1;1;1;3;3;1;1;4;3;1;1;3;3;3;2;3;1;3;1;3;2;1;3;2;2;2;2;4;2;2;2;3;4;1;1;2;4;3;2;2;2;1;4;1;1;1;3;4;3;4;2;1;4;4;1;3;3;4;3;2;3;3
170;20;1	00;1;1;6;2;6;1;6;5;6;5;1;5;3;2;4;4;5;2;3;2;5;2;3;5;3;3;4;3;4;5;3;2;4;3;3;3;3;3;4;5;4;3;3;5;4;1;1;2;2;2;2;2;3;2;2;2;3;3;2;4;2;1;4;3;2;4;2;3;2;2;2;4;3;4;2;3;2;3;2;3;2;2;4;1;2;3;1;3;1;2;3;2;4;2;2;3;2;4;3;3;3;4;3;1;1;2;3
171;21;1	00;1;1;6;3;6;2;6;1;6;6;5;6;4;2;1;4;5;2;5;5;3;3;3;4;4;3;2;5;5;3;4;2;4;5;3;5;2;4;5;5;5;5;4;4;5;1;3;1;2;3;3;1;4;2;3;1;2;4;4;2;3;1;3;1;2;3;3;3;1;1;3;2;3;4;2;2;2;3;2;1;1;2;3;4;3;2;1;2;2;1;1;1;3;4;2;1;1;3;3;4;4;3;4;2;2;1;4
172;26;1	00;1;1;4;5;4;2;5;3;4;4;2;4;4;3;3;4;5;4;4;3;3;3;2;2;3;3;3;3;4;2;4;4;3;3;4;3;3;2;3;4;4;4;4;4;4;2;3;2;2;3;3;2;2;3;2;4;2;2;2;2;3;2;2;2;2;4;2;2;3;3;2;3;2;2;2;2;3;3;2;2;2;2;3;4;3;3;3;3;3;2;2;2;3;4;2;2;2;2;2;4;2;3;3;3;2;2;3
173;20;1	00;1;1;5;5;3;2;6;5;5;5;3;3;5;2;1;5;5;3;4;1;3;4;1;2;3;1;2;4;3;2;4;1;2;4;4;1;3;2;2;4;4;4;2;3;2;2;2;1;2;2;3;2;2;3;2;3;3;2;1;1;4;2;2;2;2;4;2;3;3;2;4;2;3;3;2;3;2;4;3;1;3;2;4;2;2;3;1;3;2;2;2;1;4;3;3;2;2;3;2;1;2;4;3;4;2;1;3
174;20;1	00;1;1;6;7;6;3;7;5;5;5;4;5;5;5;2;5;5;5;5;1;1;3;2;1;3;4;3;4;5;3;5;3;3;5;4;3;1;2;2;2;2;3;3;3;2;1;2;1;2;4;3;1;4;1;4;3;2;4;4;4;2;2;4;1;4;2;2;4;2;2;3;3;3;4;2;1;4;4;3;1;1;1;4;4;2;2;1;4;3;2;1;3;4;1;2;1;1;4;4;2;3;2;4;3;3;2;4
175;28;1	00;1;1;1;3;5;1;3;3;2;2;2;2;5;1;3;4;5;3;5;1;2;1;3;2;5;4;2;5;5;2;5;4;5;3;4;5;2;5;5;5;2;5;2;5;5;3;2;1;1;2;3;1;4;1;4;4;2;4;3;3;3;1;4;1;2;4;1;4;3;1;4;2;4;4;1;1;1;4;4;3;2;2;4;4;1;1;1;4;4;2;1;2;4;4;4;1;1;4;4;1;4;2;4;2;2;2;4
176;21;1	00;1;1;6;3;7;1;4;2;7;7;6;7;5;3;3;4;4;4;5;2;4;3;1;5;5;5;5;5;5;5;5;1;3;5;5;3;5;5;5;5;5;5;5;5;5;5;5;5;3;2;1;3;3;2;2;2;4;4;4;4;4;2;3;2;4;1;2;3;1;1;1;3;4;1;3;3;2;3;1;4;2;4;4;3;4;2;2;4;1;3;2;4;4;3;2;2;2;4;4;2;3;2;3;2;3;3;3
177;22;1	00;1;1;5;6;6;2;6;2;5;5;7;6;5;4;2;4;4;3;4;3;4;3;1;2;4;4;3;4;4;2;4;2;3;5;3;2;4;4;4;4;2;4;5;3;2;2;2;1;2;3;4;2;3;2;2;3;3;3;4;4;4;2;4;1;3;4;1;3;3;3;4;1;4;4;2;2;3;3;4;2;2;3;3;2;2;2;2;3;4;2;2;3;3;4;2;2;2;3;3;4;3;2;4;4;3;2;4
178;21;1	00;1;1;5;5;5;2;6;4;6;6;5;6;5;3;1;4;3;2;5;1;3;4;2;2;5;2;3;5;3;3;5;2;2;5;4;2;2;2;2;4;4;3;3;3;2;1;1;1;2;3;1;1;3;2;2;1;4;4;3;4;2;2;4;2;2;2;2;4;3;3;1;1;4;1;2;2;3;4;1;2;2;2;4;1;2;1;3;4;1;2;2;3;4;1;3;2;2;3;3;1;3;2;4;1;3;2;4
179;22;1	00;1;1;2;3;2;4;5;5;1;2;2;2;5;4;5;5;5;4;4;3;5;4;3;4;3;4;4;5;5;5;4;3;4;3;4;5;2;3;4;5;4;5;5;4;4;2;2;3;3;1;1;3;1;3;4;1;3;1;3;3;3;2;2;3;1;2;2;1;2;1;1;3;1;2;3;3;1;1;1;2;3;1;2;2;3;3;2;1;1;3;2;2;1;2;2;2;3;2;2;1;2;4;3;1;1;2;1
180;24;1	00;1;1;2;7;2;2;5;5;2;5;5;4;4;3;2;5;5;4;4;2;3;2;2;2;5;2;2;4;4;2;4;2;2;5;2;2;2;2;2;4;4;2;2;2;2;1;1;1;1;3;4;1;3;1;4;3;3;4;3;3;3;2;3;2;4;4;2;4;4;3;4;2;4;4;1;1;3;3;3;2;2;3;4;4;1;1;3;3;3;2;2;3;3;4;4;1;1;4;3;4;4;3;3;4;4;3;3
181;21;1	00;1;1;4;3;4;2;5;2;5;3;2;5;5;3;2;4;5;5;5;1;5;3;2;2;3;2;3;3;4;2;4;2;4;4;4;4;2;3;3;2;4;2;2;3;4;2;1;2;2;2;2;2;2;2;2;2;3;2;2;3;3;2;2;2;2;2;2;2;2;2;2;3;2;2;2;2;2;2;2;1;1;1;3;1;2;2;1;3;2;2;2;2;2;3;3;2;2;2;2;3;2;3;3;4;1;1;1
182;27;1	00;1;1;5;5;5;2;5;3;5;4;3;3;4;3;2;4;5;3;4;3;3;4;2;2;5;2;3;4;3;3;4;2;2;4;3;4;1;2;3;2;3;4;2;4;4;2;2;1;2;4;2;4;3;2;3;3;4;3;3;3;3;1;3;3;3;2;2;3;2;3;3;3;3;2;2;2;3;3;2;1;2;3;3;2;2;2;2;3;2;2;2;2;3;3;3;3;3;3;3;2;3;3;3;3;3;3;3
183;21;1	00;1;1;6;6;6;2;3;3;3;5;1;3;5;4;2;5;5;2;5;1;3;4;2;2;4;2;4;4;5;3;4;2;2;5;5;2;3;4;4;2;1;2;2;2;4;2;2;5;3;2;2;2;2;3;2;2;3;3;1;2;2;2;2;2;1;3;2;3;2;3;3;2;3;4;2;3;1;3;2;2;2;1;4;1;2;2;1;2;2;1;1;1;3;2;1;2;2;3;2;4;3;3;3;1;3;1;3
184;22;1	00;1;1;6;3;3;1;2;1;2;2;5;3;4;3;4;5;5;3;4;1;3;3;2;2;3;3;3;3;5;3;4;2;4;4;4;2;5;4;4;5;5;4;3;4;4;2;2;1;2;2;3;1;3;2;2;3;2;2;1;2;4;2;3;2;2;3;3;3;3;1;3;4;1;2;2;3;2;3;3;1;3;2;3;3;2;3;1;3;3;1;1;2;3;4;3;2;2;3;3;3;2;4;3;4;2;2;3
185;20;1	00;0;1;3;5;5;2;5;5;5;5;5;5;3;4;4;3;3;2;3;4;4;3;4;3;2;4;4;3;4;4;3;3;4;3;4;5;3;4;4;4;4;4;5;4;4;2;2;3;2;2;2;3;2;2;2;1;3;3;3;3;2;2;3;2;2;2;3;3;3;1;3;3;3;3;3;2;3;3;3;2;2;3;3;3;3;2;2;3;2;3;2;3;3;4;2;2;2;3;4;2;3;3;3;3;2;3;4
186;22;1	00;1;1;5;3;6;3;6;3;6;5;3;6;4;5;3;4;5;4;3;2;4;4;5;3;2;4;4;3;5;4;4;3;2;4;4;4;3;2;2;4;4;5;4;4;4;2;2;2;1;2;2;2;3;2;1;2;2;3;2;2;3;3;3;3;2;3;3;3;2;3;3;3;3;2;3;2;2;3;1;1;2;2;3;3;3;2;3;3;2;3;2;2;3;3;2;2;2;3;2;1;3;2;3;1;2;3;3
187;21;1	00;1;1;2;3;2;2;1;1;2;2;2;2;4;4;4;4;5;5;4;2;4;4;5;5;3;4;3;1;5;4;4;4;4;4;4;5;5;5;5;5;5;5;5;5;5;5;2;1;2;2;2;2;4;1;3;1;1;4;1;3;2;1;4;1;1;1;2;4;3;1;2;4;4;1;3;2;1;1;1;4;1;1;4;2;4;4;1;4;1;4;1;1;4;1;1;1;2;4;2;1;4;4;4;1;2;1;4
188;24;1	00;1;1;7;5;7;2;5;3;7;7;3;7;4;5;4;4;5;5;5;3;4;5;2;2;5;3;2;4;5;2;4;3;2;5;5;4;2;3;3;4;5;5;3;4;5;4;4;5;2;2;1;2;3;2;2;1;4;3;3;3;2;1;3;1;1;3;2;2;3;3;2;4;3;1;2;2;2;4;1;2;2;2;4;1;2;2;2;3;1;2;1;3;1;3;2;1;1;2;3;3;3;3;2;2;2;2;1
189;26;1	00;0;1;4;6;5;3;5;4;5;5;3;4;5;3;2;5;4;4;4;3;3;3;3;3;3;2;3;3;3;3;3;3;3;3;3;3;4;4;4;4;4;4;4;4;4;4;4;4;1;2;2;2;3;2;3;2;3;3;3;3;3;2;2;2;2;3;2;3;2;2;2;2;2;2;3;2;2;3;2;2;2;3;3;3;3;2;2;3;3;2;2;2;3;3;3;2;2;2;3;2;3;1;3;3;3;3;3
190;26;1	00;1;1;6;1;5;1;4;1;5;4;1;3;3;2;2;3;3;4;4;2;5;2;3;1;4;2;3;4;2;2;5;2;2;4;3;2;2;1;3;1;2;2;1;1;2;1;1;1;3;1;1;1;4;2;2;2;3;4;1;3;3;1;2;2;2;1;1;2;2;2;2;2;2;1;1;2;3;3;2;1;2;1;1;4;1;2;1;2;1;1;2;2;1;1;4;2;2;2;2;1;1;4;4;1;1;1;3
191;21;1	00;1;1;3;2;3;2;5;2;2;2;1;2;4;3;4;4;5;3;3;3;3;2;1;3;4;3;3;4;3;2;4;1;4;4;4;3;3;4;3;4;2;3;3;4;3;3;3;3;2;3;1;1;3;2;2;1;3;3;3;3;4;2;3;2;2;3;2;3;3;2;3;3;3;2;2;2;3;3;1;3;2;2;3;2;3;2;2;3;1;2;2;2;3;2;3;2;2;3;3;1;3;3;3;3;2;2;3
192;18;1	00;0;1;5;6;5;5;7;6;5;5;2;3;4;3;3;5;5;3;4;2;3;4;1;2;5;2;2;4;4;2;4;1;2;5;3;2;2;2;2;3;2;3;2;2;2;1;1;1;2;2;2;1;2;2;3;2;4;2;1;3;3;1;3;2;2;3;2;3;2;2;1;1;2;2;1;1;3;3;2;1;1;2;3;1;2;1;3;2;1;1;1;3;2;2;4;2;1;3;3;1;3;1;4;2;3;3;2
193;20;1	00;1;1;5;5;5;3;3;5;5;5;3;5;5;3;3;5;5;5;5;1;5;5;3;2;4;3;4;5;4;5;5;3;4;5;4;3;3;5;5;5;5;5;5;5;5;3;3;2;3;2;2;2;2;3;1;1;4;3;2;2;4;2;3;3;1;3;3;2;3;3;1;3;2;3;3;3;2;3;1;2;3;2;3;4;2;3;2;3;1;2;2;2;3;4;2;3;3;2;3;2;2;3;3;1;1;2;3
194;20;1	00;1;1;5;5;7;3;6;5;5;6;5;6;3;5;3;4;4;3;4;2;3;3;3;3;3;4;3;4;5;3;5;3;3;4;5;3;3;4;4;4;5;4;3;3;3;2;2;2;2;3;1;2;3;2;3;2;3;3;1;1;1;2;4;1;3;1;1;2;1;1;1;3;2;1;2;2;1;3;1;1;1;2;3;1;2;2;3;2;2;2;1;2;3;3;3;1;2;3;1;1;2;3;3;3;3;2;2
195;20;1	00;1;1;4;2;4;1;6;3;5;5;5;5;4;3;3;4;4;3;4;3;2;4;3;2;4;1;3;4;3;3;4;2;2;4;4;2;2;2;4;4;3;1;3;3;2;2;2;1;2;3;2;2;4;2;3;2;4;3;2;3;2;2;4;2;3;2;1;3;3;3;2;2;3;2;2;2;2;3;2;2;2;2;3;2;2;2;3;3;2;2;2;2;3;2;4;2;2;3;3;2;3;2;3;2;3;2;3
196;28;1	00;0;1;5;6;5;3;5;5;4;5;3;4;5;3;3;4;5;3;5;2;3;4;1;2;4;3;3;3;3;4;4;1;3;4;4;3;4;4;4;4;4;2;3;3;3;2;2;1;2;4;1;2;3;2;3;3;3;3;4;4;1;2;3;1;4;1;2;3;3;3;2;3;4;1;2;2;3;3;1;2;2;2;3;1;2;2;2;3;2;2;2;4;4;1;3;2;2;3;3;1;3;2;3;1;2;3;4
197;25;1	00;0;1;6;3;6;2;7;3;6;6;4;6;4;3;2;4;5;4;5;3;2;4;4;1;4;1;2;5;2;2;5;2;2;4;3;1;1;2;2;4;4;3;3;4;1;1;1;2;3;4;1;1;3;3;3;1;3;4;3;4;1;1;4;2;3;2;2;4;2;3;2;2;3;1;2;2;2;4;1;1;2;2;2;1;3;1;3;4;1;1;3;3;4;1;3;2;2;4;4;1;2;2;4;1;1;4;4
198;22;1	00;1;1;4;3;4;3;5;5;5;5;6;5;4;3;2;4;4;3;4;1;2;5;1;2;5;2;2;4;3;2;4;1;2;5;3;2;1;2;2;2;3;3;3;2;2;2;2;1;2;3;3;1;3;1;1;3;3;3;3;2;3;1;3;2;3;2;1;3;3;3;2;2;3;4;2;2;2;3;2;1;1;2;3;4;2;3;2;3;3;1;2;2;3;3;3;1;2;3;2;2;3;2;3;2;3;2;3
199;25;1	00;1;1;5;4;5;2;4;3;5;4;3;4;3;2;3;5;5;2;3;4;4;2;4;3;1;4;4;1;5;4;2;4;3;2;4;3;3;4;4;4;3;3;3;4;4;4;4;4;2;2;3;2;3;2;2;3;2;3;2;2;4;2;2;2;2;4;3;2;2;2;3;3;2;4;3;3;2;3;3;3;3;2;3;4;4;3;2;3;3;3;1;2;3;4;2;2;3;2;2;2;3;4;3;4;2;2;2
200;24;1	00;1;1;7;1;5;1;3;2;2;2;7;5;5;5;5;5;5;5;5;4;5;4;5;4;1;5;5;3;5;5;5;5;5;5;5;5;5;5;5;5;5;5;5;5;5;5;5;5;4;1;4;4;3;4;1;4;2;4;1;2;4;4;4;4;1;1;4;4;1;3;4;4;4;4;4;2;1;4;4;4;2;3;2;4;4;1;1;4;4;4;1;1;3;4;1;4;4;1;1;4;2;4;1;2;1;1;1
201;20;1	00;0;1;3;5;3;3;3;3;5;5;3;3;2;5;5;3;5;4;5;4;5;2;5;5;1;5;5;4;5;5;5;4;5;4;5;5;5;5;5;5;5;5;5;5;5;4;4;2;2;2;2;3;2;2;2;4;1;2;1;1;3;2;2;3;2;4;3;2;1;1;3;4;2;4;3;2;1;2;4;3;2;1;2;3;3;2;1;2;3;3;1;1;2;4;1;3;3;2;1;4;2;3;3;3;2;1;2
202;20;1	00;0;1;5;6;5;5;5;4;5;5;3;5;1;4;3;4;5;4;4;3;4;4;3;2;4;3;4;4;5;4;4;3;2;3;4;1;3;4;4;4;4;4;4;5;3;2;2;2;2;3;1;2;2;2;3;1;3;2;2;3;3;1;2;2;3;1;2;2;2;3;2;2;2;2;2;2;2;2;2;2;2;3;3;2;3;2;3;3;2;2;2;2;2;2;1;2;2;2;2;1;2;2;2;2;2;2;2
203;23;1	00;1;1;4;7;4;3;6;6;5;6;5;5;5;2;2;5;5;3;5;1;3;4;2;1;5;1;1;5;2;1;5;1;1;5;2;2;2;3;2;1;1;1;1;1;1;1;1;1;1;3;3;1;4;1;2;2;3;4;3;4;2;2;4;1;3;2;1;4;3;4;3;2;4;2;2;1;4;4;3;1;1;4;4;2;1;1;4;4;2;1;1;4;4;3;3;1;1;4;4;3;4;1;4;3;4;3;4
204;27;1	00;0;1;4;2;4;3;5;2;4;5;6;5;5;5;5;5;5;5;5;3;5;5;4;5;1;5;5;1;5;5;5;3;5;5;5;5;4;2;5;5;5;5;5;5;5;4;4;1;2;2;3;1;4;2;1;3;2;3;3;3;4;2;4;1;3;4;4;4;4;4;4;3;3;1;3;2;1;3;3;3;1;3;3;4;4;2;1;3;2;3;1;1;3;1;1;1;1;3;2;3;3;3;3;1;1;2;4
205;22;1	00;1;1;4;6;4;1;7;5;5;5;6;4;4;5;5;4;5;4;5;2;4;3;2;2;2;3;3;1;3;4;5;3;3;5;4;3;5;3;4;4;5;5;5;4;4;3;3;1;3;3;2;1;4;2;2;2;3;3;4;4;3;2;3;3;3;3;3;4;3;3;2;3;4;4;3;3;2;4;2;3;2;3;4;2;4;3;3;4;1;3;1;3;4;3;1;2;2;4;4;3;3;2;4;2;2;3;4
206;23;1	00;1;1;5;3;5;1;2;2;3;6;6;3;5;3;2;4;3;3;4;2;4;3;3;2;4;2;4;4;4;3;5;2;3;4;4;3;3;2;3;4;4;4;2;4;2;1;1;1;2;3;1;2;3;2;1;1;3;3;3;4;3;1;3;1;4;2;1;4;3;4;3;2;3;1;2;2;1;4;1;1;2;4;4;2;1;2;2;3;1;2;1;4;4;3;3;1;1;4;4;1;3;2;3;3;1;2;3
207;23;1	00;0;1;1;5;1;5;7;1;5;1;1;2;4;4;3;4;5;1;4;4;3;1;5;1;1;5;3;3;5;5;3;4;3;3;5;5;2;5;5;5;5;3;2;5;2;1;1;1;1;3;4;2;4;1;1;4;2;4;4;4;2;2;4;1;4;4;3;4;4;3;2;3;4;3;3;1;4;4;3;2;1;4;4;3;4;1;4;4;2;3;1;4;4;3;3;1;1;4;3;4;4;2;4;1;4;3;4
208;25;1	00;0;1;3;5;5;2;6;5;3;3;5;5;4;3;3;4;5;3;5;4;4;3;4;4;3;3;4;3;4;3;4;4;4;5;5;3;2;4;2;4;4;4;1;4;4;4;3;5;2;3;2;1;3;2;3;1;3;3;3;3;2;2;3;2;3;1;2;3;3;2;1;3;3;1;2;2;3;3;1;2;2;3;3;1;2;2;3;3;1;2;2;3;3;1;2;2;2;3;3;1;3;2;3;1;2;3;3
209;28;1	00;1;1;3;4;3;3;6;3;5;4;3;5;4;5;5;3;5;4;4;3;5;3;5;3;2;5;5;3;4;3;3;3;4;3;4;5;3;4;4;5;5;4;4;4;3;2;4;4;2;3;3;3;3;2;2;2;2;3;2;2;4;2;3;1;3;4;3;2;2;1;3;3;2;4;3;1;3;3;2;2;2;1;4;3;3;2;3;3;3;3;2;2;2;4;2;2;1;2;2;1;2;3;3;2;2;2;2
210;24;1	00;0;1;4;4;4;4;4;4;4;4;4;4;5;5;2;5;5;3;5;4;1;1;4;2;3;5;3;5;5;3;5;3;1;5;4;2;1;2;2;5;5;4;5;4;5;5;3;5;1;4;2;3;4;2;4;3;3;4;4;4;2;4;4;1;4;2;4;4;4;4;2;3;4;2;4;2;4;4;2;4;1;4;4;2;4;2;4;4;2;4;1;4;4;2;1;1;1;4;4;1;4;1;4;2;4;4;4
211;20;1	00;1;1;6;5;5;4;5;5;5;5;5;5;5;5;4;4;5;5;5;2;4;4;3;3;4;5;4;4;5;5;4;3;4;5;5;4;5;4;4;4;4;4;4;4;3;3;3;5;3;4;1;2;2;3;3;1;3;2;4;3;4;1;2;2;3;3;1;3;3;3;2;4;3;3;2;2;3;3;1;2;2;2;3;3;3;2;1;3;1;2;2;3;3;3;2;2;2;3;3;2;3;2;3;2;3;2;3
212;21;1	00;1;1;7;7;7;3;7;5;7;7;6;7;5;3;1;5;5;5;5;3;3;5;4;2;5;1;1;5;4;1;5;3;2;5;4;1;1;3;4;4;3;2;2;3;2;1;1;1;2;4;2;1;3;2;4;2;4;4;3;4;2;3;4;2;3;3;2;4;3;4;1;1;4;1;1;1;4;4;2;2;2;4;4;1;2;2;4;4;2;2;2;4;4;2;2;2;1;4;4;2;4;2;4;2;2;4;4
213;24;1	00;1;1;5;3;5;3;5;3;5;3;3;5;4;3;2;5;5;2;4;2;2;4;2;2;4;2;2;4;3;2;4;2;2;4;2;2;2;1;1;2;1;2;2;2;2;2;2;2;2;4;1;2;3;3;4;2;4;3;3;4;2;2;3;2;3;2;2;3;3;3;2;2;3;2;2;2;3;3;1;1;2;3;3;2;2;2;3;3;2;2;2;3;3;2;3;2;2;3;3;2;3;3;3;2;3;3;3
214;24;1	00;1;1;5;1;5;1;2;1;5;5;1;5;4;5;4;4;5;4;5;2;3;2;2;4;2;4;4;3;5;4;4;1;4;3;3;4;4;5;5;5;5;4;4;5;4;3;4;1;4;2;2;3;2;4;2;2;2;2;1;3;3;1;3;1;1;4;3;2;2;1;3;3;2;2;3;4;1;3;1;1;3;1;1;3;4;4;1;2;3;3;1;1;3;4;1;3;2;2;2;2;2;4;2;4;1;1;2
215;21;1	00;1;1;6;4;6;2;6;3;5;3;5;5;4;4;2;3;4;1;4;2;2;4;1;3;3;2;3;4;4;4;4;1;3;4;4;2;2;2;4;4;4;4;2;3;2;3;3;1;2;3;3;1;2;1;4;2;2;4;3;3;3;2;3;1;3;3;2;2;3;3;4;2;2;4;2;2;2;3;2;3;1;2;4;4;2;1;3;3;2;1;1;3;2;4;2;1;1;2;3;4;2;3;3;3;2;2;1
216;21;1	00;1;1;4;6;5;3;6;5;3;4;2;5;3;4;4;3;5;5;3;2;4;3;3;4;3;4;3;4;4;4;4;2;3;3;4;3;4;4;4;4;5;4;4;4;5;3;4;1;3;4;1;2;2;2;1;2;3;3;3;3;2;2;4;2;4;4;3;2;3;2;1;3;4;1;3;2;4;4;1;2;1;1;4;1;3;1;3;4;1;2;2;2;3;1;2;1;1;2;1;1;3;2;2;1;1;3;2
217;20;1	00;0;1;2;5;2;2;1;3;2;3;3;2;4;3;3;5;5;3;5;2;4;3;4;3;2;4;4;3;3;4;5;3;4;4;4;1;2;4;5;4;5;4;5;5;4;3;2;2;3;2;3;1;1;4;2;3;1;3;2;1;3;1;2;3;3;3;3;3;1;1;4;3;3;1;3;3;2;3;2;3;3;1;2;1;3;3;1;3;1;2;1;1;2;3;2;3;3;1;2;1;1;4;1;2;2;1;2
218;21;1	00;0;1;6;7;6;3;7;7;6;7;6;7;4;4;2;4;5;3;5;2;4;5;4;1;5;1;3;5;4;3;5;3;1;5;4;1;1;1;1;2;2;3;2;2;3;2;2;1;3;4;1;2;3;2;4;2;4;3;4;3;1;1;3;3;4;2;1;4;3;3;1;2;4;3;1;4;3;4;1;1;3;3;3;3;2;2;2;3;1;2;2;3;3;3;4;1;1;3;3;3;3;1;2;3;4;3;2
219;21;1	00;1;1;3;4;3;3;3;4;4;3;3;4;3;4;4;3;4;2;4;3;4;2;3;2;2;3;3;3;4;4;4;2;3;4;2;4;3;3;2;3;2;2;3;2;3;3;2;2;2;3;2;3;2;2;3;3;2;3;2;3;2;3;2;3;2;2;3;2;3;2;2;2;3;3;2;2;3;3;3;2;3;3;2;2;3;2;3;2;3;2;2;3;2;3;2;2;3;2;3;2;2;3;2;2;3;2;3
220;23;1	00;0;1;6;6;5;1;3;6;4;3;6;3;5;3;4;5;5;4;4;2;4;3;2;5;2;4;4;3;4;4;4;3;5;5;3;4;2;4;3;4;5;4;4;4;2;2;2;2;3;2;3;2;2;3;1;2;1;1;2;2;2;1;2;3;1;1;2;3;2;2;3;3;3;2;2;3;2;3;2;2;2;2;3;2;3;3;2;2;2;2;2;2;2;2;1;3;4;1;3;2;2;4;3;3;2;2;3
221;24;1	00;0;1;7;6;7;2;6;5;3;5;6;6;4;3;3;4;5;1;4;3;3;4;2;2;3;3;1;5;2;3;5;2;3;4;3;2;2;3;2;4;3;3;2;4;2;2;2;4;1;3;2;2;4;1;3;3;3;4;3;3;4;2;4;1;3;3;2;3;3;4;4;1;2;3;2;1;3;4;3;2;2;3;3;1;2;2;3;4;3;2;1;4;4;3;2;1;2;3;3;2;3;2;4;4;3;2;3
222;25;1	00;1;1;5;3;5;3;3;2;5;2;2;5;4;5;4;3;5;2;4;4;4;1;3;5;2;4;2;3;5;4;4;5;4;4;4;3;4;4;5;5;5;4;5;5;5;3;2;3;1;2;4;2;3;2;2;3;1;2;1;1;4;2;3;2;1;4;2;3;2;1;4;4;3;4;4;2;2;3;3;4;3;1;3;3;3;2;2;2;2;3;2;1;3;4;1;2;2;2;1;3;2;4;3;1;2;2;3
223;23;1	00;1;1;5;5;4;2;6;5;6;5;5;6;3;4;1;3;4;3;4;1;4;3;2;3;2;4;3;4;5;2;4;1;2;4;5;3;3;2;2;2;1;2;2;2;3;1;2;1;2;4;3;2;3;2;1;2;2;4;3;3;2;2;4;1;2;1;2;4;3;3;3;2;4;3;2;2;3;4;2;2;2;3;4;3;2;2;4;4;2;2;1;4;4;3;4;1;1;2;4;2;4;2;4;3;2;3;3
224;24;1	00;1;1;7;3;6;2;7;2;7;7;1;7;5;4;5;5;5;4;5;2;4;4;3;2;3;3;2;5;3;2;5;2;2;5;5;4;2;3;2;4;4;4;4;4;5;2;4;4;2;3;3;1;3;2;1;2;2;2;3;2;2;1;3;2;1;1;2;3;4;3;2;1;3;2;2;2;1;4;2;1;2;1;2;1;2;2;1;4;2;2;1;1;4;1;2;1;1;2;3;1;3;3;4;2;2;2;3
225;27;1	00;1;1;5;3;2;2;6;3;5;4;2;5;5;4;3;5;5;2;5;2;3;5;3;2;4;2;3;5;4;3;4;2;2;4;4;2;2;3;3;2;3;3;2;3;2;2;2;1;2;2;3;2;3;2;2;3;3;3;3;3;3;2;3;2;2;3;2;3;3;3;3;2;3;3;2;2;3;3;3;2;2;2;3;3;2;2;3;3;3;3;2;3;3;3;3;2;2;3;2;3;3;2;3;2;2;3;3
226;21;1	00;1;1;6;4;6;2;6;4;4;5;3;6;4;5;4;4;5;2;4;1;3;5;3;2;4;2;3;4;4;3;4;2;3;5;5;3;2;2;2;3;3;3;2;3;2;1;1;1;2;3;2;2;3;2;2;3;3;4;3;3;2;2;3;1;2;3;2;3;3;2;2;2;3;2;2;2;3;3;2;2;2;2;4;2;2;2;2;3;2;2;2;3;3;3;4;1;1;3;3;1;3;3;3;3;2;2;2
227;24;1	00;1;1;5;2;6;3;5;4;5;5;3;5;3;4;2;4;5;3;4;2;3;3;2;3;4;4;4;3;4;4;4;4;2;4;4;3;3;4;4;4;4;4;4;4;4;4;2;1;2;2;2;2;3;2;2;2;3;3;2;3;3;2;3;2;2;3;2;2;3;2;2;3;3;2;2;2;3;3;2;2;2;2;3;2;2;2;2;3;2;2;2;3;3;3;3;2;2;3;2;2;3;3;3;3;2;2;2
228;23;1	00;1;1;5;1;5;1;5;1;6;6;1;5;4;3;2;5;5;2;5;1;3;5;1;2;4;2;3;5;4;4;5;2;2;5;4;3;4;2;4;2;4;2;4;4;4;1;1;3;1;3;2;1;2;2;1;3;3;2;2;2;4;1;2;1;2;4;1;2;3;2;3;2;2;4;2;2;3;3;3;1;2;1;3;4;2;2;2;2;4;2;1;1;3;4;3;1;2;2;3;4;2;4;3;1;2;2;3
229;23;1	00;1;1;5;6;6;6;6;6;5;4;5;4;3;5;5;4;5;4;3;3;5;3;3;4;2;4;5;2;4;4;3;3;3;3;5;4;5;5;5;5;5;4;5;5;5;5;5;5;2;2;2;3;3;2;1;2;1;3;3;3;3;2;3;3;2;3;3;3;2;2;3;4;3;3;3;3;3;3;2;4;3;3;3;3;4;3;2;3;2;4;2;3;3;4;1;2;2;3;3;2;3;2;3;3;2;2;3
230;22;1	00;1;1;5;6;5;2;7;5;5;6;7;5;4;3;2;5;5;5;5;2;3;4;1;1;4;2;4;4;3;2;5;2;2;5;3;3;2;2;3;2;2;2;2;2;1;1;1;1;2;3;1;1;3;1;2;1;4;4;2;3;1;1;4;2;2;2;1;3;2;2;3;1;4;4;1;2;2;4;2;1;2;3;4;1;1;2;3;4;2;1;2;3;4;4;2;2;2;3;3;1;3;2;3;1;3;2;4
231;25;1	00;0;1;5;7;5;3;7;7;5;5;7;5;5;3;1;5;5;2;4;1;1;5;1;4;4;3;2;5;4;2;5;1;3;4;4;2;3;2;4;4;5;5;3;4;2;2;2;1;2;4;2;2;4;1;4;3;3;4;4;4;1;2;4;1;4;1;2;4;4;4;2;1;4;1;2;1;4;4;2;2;1;4;4;1;2;1;4;4;2;2;1;4;4;1;3;1;1;4;4;1;4;1;4;1;4;4;4
232;20;1	00;1;1;6;4;5;1;5;3;6;6;5;5;4;3;4;5;5;4;5;2;5;4;2;4;3;3;5;4;3;5;4;2;4;5;3;4;3;4;4;4;4;4;4;3;4;4;4;4;3;3;2;3;2;3;1;1;2;2;2;2;3;1;2;2;1;2;3;2;2;2;2;2;2;2;3;3;2;2;1;2;3;1;2;2;3;1;2;2;2;2;2;1;2;2;2;2;2;2;2;1;1;3;2;2;1;2;2
233;24;1	00;1;1;5;5;5;5;3;5;3;3;5;3;3;3;4;4;5;4;3;3;4;2;2;4;2;4;4;2;4;4;2;2;4;3;4;5;5;5;5;5;5;5;5;5;5;5;5;5;2;3;3;4;3;2;1;3;4;3;3;3;3;1;3;2;1;3;3;3;1;1;3;4;3;4;4;3;2;3;3;3;3;2;4;4;4;3;3;3;3;4;2;2;3;3;2;3;3;2;3;3;3;3;3;3;2;2;3
234;24;1	00;1;1;2;5;2;3;2;6;2;2;5;3;2;3;3;2;5;3;2;3;3;1;3;3;2;5;4;2;4;2;2;3;3;1;3;2;5;4;5;5;5;5;5;5;5;4;4;1;2;3;4;3;4;2;1;3;1;3;4;2;3;1;3;2;2;4;3;4;2;1;4;2;3;4;3;2;2;4;4;3;2;1;4;4;3;2;3;3;4;3;1;3;4;4;1;2;2;4;2;4;4;3;4;4;4;3;3
235;24;1	00;0;1;6;6;6;3;6;5;5;6;3;6;5;4;4;5;5;2;5;1;1;2;3;1;3;4;4;5;4;1;5;1;5;5;4;4;3;5;5;4;5;5;4;4;1;3;3;1;2;2;3;1;3;1;4;3;2;2;3;3;2;1;2;1;2;2;1;3;4;1;3;4;4;3;1;2;3;3;2;3;2;2;3;1;1;2;4;2;2;1;3;3;3;4;2;1;1;3;3;1;3;2;1;4;2;3;3
236;27;1	00;1;1;6;3;7;7;5;3;6;5;2;6;4;3;2;4;5;2;5;2;3;4;3;2;5;2;3;4;3;3;4;3;3;4;3;3;2;2;3;3;2;3;1;2;3;2;2;2;2;3;1;1;3;2;3;2;4;3;2;3;3;1;3;2;3;4;1;3;3;3;1;2;3;1;1;2;3;4;2;1;2;2;3;3;1;1;3;4;1;2;2;3;4;4;3;2;2;2;3;1;4;2;4;2;4;4;4
237;22;1	00;0;1;6;3;6;1;7;2;6;6;6;6;4;3;2;5;5;3;5;1;4;5;2;2;4;2;2;4;5;4;5;2;4;4;4;2;2;2;2;4;4;1;2;2;4;2;2;1;3;3;1;1;3;2;3;1;3;3;3;3;1;1;3;2;3;2;1;3;2;3;1;3;3;1;2;2;3;4;1;2;2;4;4;1;2;2;2;4;1;2;2;3;3;1;3;2;3;4;4;1;4;2;1;2;2;2;2
238;27;1	00;1;1;6;3;6;3;6;3;6;6;3;6;4;2;4;4;4;5;4;2;5;3;3;4;4;2;4;4;4;3;3;2;4;4;4;4;4;4;4;3;4;4;4;4;4;5;5;5;3;3;2;3;1;3;1;1;3;1;3;2;2;2;1;3;1;3;2;2;2;1;1;3;1;1;3;3;2;1;1;2;2;2;2;1;3;2;1;1;1;3;3;3;1;2;1;3;3;1;1;2;1;3;1;1;1;1;1
239;23;1	00;0;1;4;6;2;6;2;6;3;3;6;3;4;4;3;4;5;5;4;2;3;4;2;3;3;4;4;3;4;3;4;3;4;4;4;2;4;5;4;4;5;5;5;5;5;3;2;3;2;3;1;1;2;3;2;1;3;2;4;3;2;1;3;2;3;3;1;3;1;2;1;2;3;1;2;1;3;3;1;2;2;2;1;1;2;2;3;3;1;2;1;1;3;1;1;2;2;3;3;1;3;2;3;1;2;2;3
240;21;1	00;1;1;5;5;3;5;5;5;5;5;5;5;4;2;4;4;4;3;4;2;4;4;2;4;4;2;4;4;4;4;4;2;3;4;4;3;3;4;4;4;4;4;3;4;4;4;4;2;3;3;1;2;2;3;2;2;3;2;2;2;3;3;2;2;2;3;3;2;3;3;1;2;2;1;2;2;3;3;1;2;2;3;2;4;2;3;3;3;2;2;2;3;3;3;1;2;2;2;3;2;3;2;3;2;2;3;3
241;28;1	00;1;1;7;3;7;2;7;2;5;5;2;7;5;5;5;5;5;3;5;2;2;5;4;1;3;5;4;4;5;5;4;3;2;5;5;1;2;4;4;5;5;5;5;5;3;3;3;4;2;4;2;1;3;2;3;2;4;4;4;4;1;1;4;2;4;1;4;4;3;2;2;3;3;2;1;1;4;4;2;2;2;4;4;3;2;1;3;4;2;1;1;4;4;1;2;1;1;4;4;1;4;2;4;2;4;4;4
242;22;1	00;1;1;3;6;3;3;5;5;3;3;5;3;4;2;3;4;5;3;3;2;3;3;3;2;4;3;3;3;3;3;4;3;2;4;3;2;2;4;3;4;2;3;3;4;3;2;2;1;1;3;3;1;3;1;2;3;3;3;4;4;4;1;3;1;3;4;2;3;3;2;4;3;3;4;2;2;3;4;3;2;2;4;4;2;2;2;3;3;3;2;1;3;4;3;3;1;1;3;4;4;3;1;3;4;2;3;3
243;22;1	00;0;1;4;4;4;3;5;3;4;3;4;3;4;3;5;5;5;5;5;2;4;5;3;3;2;4;3;3;5;2;4;2;4;5;4;4;3;4;5;5;5;5;5;5;5;3;3;4;1;3;3;2;3;1;2;2;2;3;1;1;2;2;3;1;1;3;2;2;3;1;2;4;3;2;2;1;2;3;3;1;1;1;4;2;2;1;3;3;2;2;1;2;3;3;2;1;1;3;3;2;3;2;3;3;3;3;2
244;23;1	00;1;1;6;5;6;2;4;3;5;4;5;5;5;2;1;5;5;4;5;3;4;4;3;2;4;1;4;5;5;4;4;2;2;5;4;2;1;1;1;3;5;3;4;4;3;2;1;1;3;2;1;1;4;3;2;1;1;4;2;3;3;2;4;2;3;2;2;3;2;2;1;1;3;1;2;3;3;4;1;2;2;4;4;1;2;2;3;4;1;1;2;4;4;3;3;2;2;4;4;1;4;2;4;2;3;4;4
245;25;1	00;1;1;6;1;5;1;5;2;5;5;2;5;5;5;1;5;5;4;5;1;5;5;1;2;3;2;1;5;4;2;5;2;2;5;4;2;1;2;3;3;3;2;2;3;1;1;1;1;3;3;1;1;4;2;3;1;3;3;2;4;2;1;4;2;4;4;2;4;4;4;1;2;4;2;1;2;3;4;1;1;1;2;4;1;1;1;3;4;1;1;2;4;4;4;4;2;2;4;4;4;4;3;4;4;2;4;4
246;22;1	00;1;1;2;6;2;5;2;5;2;2;5;2;4;5;5;5;5;5;3;4;5;1;4;4;1;5;5;1;5;3;2;5;4;5;5;5;5;5;5;5;5;5;5;5;5;5;3;5;2;1;3;2;1;3;1;1;1;1;1;1;3;2;1;3;1;3;3;1;1;1;1;4;1;1;3;2;1;1;1;1;2;1;1;1;2;2;1;1;1;1;1;1;1;1;1;3;2;1;1;1;1;4;1;2;1;1;1
247;20;1	00;1;1;6;5;5;2;5;3;6;5;5;4;4;2;3;5;5;3;4;2;3;4;3;3;3;3;3;3;4;4;4;2;3;4;4;3;2;2;3;3;2;3;2;3;2;1;1;1;2;3;2;2;3;3;2;2;2;3;3;3;3;2;3;2;3;2;2;3;3;2;3;2;2;2;2;2;2;3;2;2;2;3;3;3;2;2;2;3;2;2;2;3;2;3;3;2;2;2;3;2;2;3;3;3;3;2;3
248;27;1	00;1;1;7;4;7;1;2;1;4;4;1;3;4;1;5;5;5;5;1;1;5;1;1;5;2;4;5;2;4;5;4;5;5;5;5;5;5;5;5;5;5;5;4;5;5;2;2;5;2;1;3;3;2;2;1;3;1;2;1;2;4;3;2;1;1;4;3;2;1;1;3;3;2;2;3;2;2;2;2;3;2;1;3;2;3;2;1;2;2;3;1;1;3;3;1;1;1;3;1;1;1;4;1;1;3;1;1
249;21;1	00;1;1;5;6;3;1;2;3;5;4;6;3;4;5;4;5;5;5;5;3;4;3;2;2;3;4;3;4;4;2;5;4;2;5;4;2;3;4;5;4;4;4;4;4;5;4;4;5;2;1;1;1;2;3;1;1;2;2;1;2;1;1;2;1;1;1;2;2;3;1;1;3;2;1;1;4;2;3;1;1;2;1;1;1;1;2;3;3;1;1;1;1;3;1;1;2;1;3;3;1;3;4;3;1;1;2;3
250;26;1	00;0;1;6;3;5;3;5;3;5;4;4;5;4;3;4;4;4;4;3;2;5;4;3;3;4;4;3;4;5;4;3;3;3;3;4;4;2;3;4;4;4;4;4;4;4;3;4;3;2;2;3;2;4;2;1;2;3;4;2;3;3;2;4;1;2;4;3;3;3;3;3;3;3;4;3;2;3;3;3;4;2;2;3;2;3;2;3;3;2;3;1;3;2;2;2;2;2;2;3;3;2;3;2;1;2;3;2
251;23;1	00;0;1;7;5;7;5;5;4;7;6;7;7;5;3;4;4;5;4;5;1;3;4;2;4;4;4;2;4;5;3;4;3;3;4;4;5;3;3;4;4;4;4;4;4;4;2;3;4;1;2;2;1;3;1;3;1;4;3;2;2;3;1;3;1;2;3;1;3;2;1;3;3;3;2;1;1;3;2;1;2;1;2;2;1;1;2;2;3;2;2;2;2;3;1;2;1;2;3;2;1;3;3;3;2;3;2;3
252;23;1	00;0;1;3;6;3;5;5;6;2;3;6;3;4;5;4;3;5;4;4;4;4;2;3;5;3;4;3;4;5;4;4;1;4;5;5;4;2;4;5;5;5;4;4;5;5;1;2;1;1;2;3;1;3;2;1;2;1;3;4;3;4;1;3;1;1;4;3;3;3;1;3;3;2;4;2;1;2;4;2;2;1;2;3;4;3;2;2;4;2;2;1;2;3;2;1;2;2;3;4;1;3;3;4;4;3;2;2
253;22;1	00;1;1;6;1;5;2;1;1;2;2;1;2;5;5;5;5;5;5;5;4;5;4;4;5;1;5;5;4;5;5;5;4;5;4;5;5;5;5;5;5;5;5;5;5;4;4;4;4;3;1;1;4;1;4;1;1;1;1;1;1;4;2;1;4;1;2;4;1;1;1;2;4;1;1;3;4;1;2;1;3;4;1;1;2;2;4;1;1;1;2;2;1;1;4;1;4;4;1;1;1;1;4;1;1;1;1;1
254;23;1	00;1;1;3;2;3;1;5;1;3;2;2;3;3;2;3;3;4;3;4;2;3;3;3;3;3;2;2;4;4;2;4;2;2;4;4;2;2;3;3;4;4;3;3;3;2;1;1;2;2;2;3;2;3;2;3;3;3;3;2;3;3;2;3;2;3;2;2;3;3;3;2;2;3;3;2;2;2;4;3;1;2;2;4;3;2;2;3;4;2;2;2;3;4;3;3;2;2;3;3;2;3;3;4;2;4;2;4
255;27;1	00;0;1;7;5;7;2;6;5;7;7;7;7;5;4;3;4;4;3;5;1;4;5;4;1;5;2;3;4;5;2;5;4;3;5;4;4;2;2;4;5;4;3;2;3;5;3;3;3;2;3;1;1;4;1;2;1;3;4;2;4;4;2;4;1;2;2;3;4;3;2;3;4;4;1;2;1;2;4;1;2;1;3;4;2;1;1;2;4;2;3;1;3;4;2;4;2;1;4;3;1;2;3;3;4;2;1;3
256;25;1	00;1;1;1;5;1;6;6;6;6;5;7;1;5;3;3;5;5;5;5;1;1;4;2;1;5;1;1;5;5;1;5;1;1;5;4;2;1;1;5;5;5;2;1;5;1;1;1;1;1;2;4;1;4;1;4;2;4;4;4;4;2;1;4;1;1;1;1;3;4;1;1;4;4;1;1;1;1;4;1;1;1;1;3;1;1;1;1;3;1;1;1;1;3;1;4;1;1;1;3;3;3;3;3;1;3;3;3
257;21;1	00;1;1;2;3;4;5;6;3;3;3;4;4;1;5;5;1;5;3;4;3;4;3;3;3;3;3;3;3;3;2;2;2;2;2;2;2;4;3;4;4;4;4;4;4;5;5;4;4;3;2;2;3;2;2;2;1;1;1;2;1;4;3;1;3;1;4;3;2;4;1;4;4;2;4;3;1;3;3;4;2;3;1;2;4;2;2;3;3;3;2;1;3;3;4;2;1;2;2;1;4;3;2;3;4;2;3;3
258;23;1	00;1;1;7;5;7;5;7;2;7;7;2;7;3;3;4;4;5;3;4;2;1;3;2;2;3;2;2;3;4;2;4;2;3;4;4;1;1;2;2;2;2;2;3;3;3;2;2;1;2;3;3;2;4;2;4;4;2;3;3;4;4;2;4;2;4;4;2;3;4;3;3;2;4;4;1;2;4;4;4;1;2;4;4;4;2;2;3;4;4;2;2;4;3;4;4;2;2;4;3;2;4;3;4;4;3;3;3
259;23;1	00;1;1;5;7;6;3;3;4;5;5;6;5;4;4;4;4;4;2;5;3;5;3;3;5;2;4;5;3;4;4;3;3;4;3;4;3;4;4;4;4;5;5;5;5;5;5;5;5;2;2;3;2;2;3;3;3;1;2;2;3;3;1;2;2;1;2;3;2;2;2;2;3;2;2;2;2;1;2;2;3;2;2;3;3;3;2;3;2;2;3;2;1;2;3;1;2;3;3;2;3;2;2;2;3;2;2;3
260;24;1	00;1;1;3;3;3;3;6;2;5;5;3;5;5;4;3;5;5;4;5;2;4;4;3;3;3;1;3;4;4;4;5;3;3;5;4;3;3;3;4;2;5;4;5;3;2;1;1;1;1;2;2;1;2;2;2;2;2;4;3;3;1;1;3;1;1;4;2;4;3;2;2;2;4;4;2;2;1;4;3;1;2;1;4;4;1;2;2;4;3;2;1;1;4;4;3;1;2;2;2;4;3;4;2;2;1;2;3
261;23;1	00;1;1;4;7;4;2;3;5;3;3;5;3;5;4;3;4;5;1;4;4;4;4;4;3;3;4;4;5;5;4;5;5;5;5;4;4;4;5;5;5;5;5;5;5;5;1;2;3;1;2;3;1;1;2;1;2;3;2;3;3;4;2;3;1;2;4;1;2;4;4;4;3;2;4;2;2;1;3;3;2;2;1;3;4;2;1;2;3;2;2;1;3;3;4;1;1;1;3;2;4;3;3;2;4;2;2;2
262;22;1	00;1;1;2;2;2;2;5;2;4;3;1;2;4;4;4;3;5;3;2;3;4;3;3;4;3;4;4;4;4;4;3;3;4;3;3;3;3;4;4;4;5;4;3;4;4;3;3;3;3;2;4;2;3;2;2;3;2;4;3;3;4;2;4;2;2;2;2;3;2;4;3;2;4;4;2;2;2;4;4;2;2;2;4;4;3;3;2;3;4;3;1;2;3;2;1;3;2;2;4;1;3;4;3;3;1;2;4
263;20;1	00;1;1;5;5;4;2;5;4;5;5;3;5;4;3;2;4;4;3;4;2;2;4;2;1;4;2;3;4;3;2;4;3;2;3;3;3;2;2;3;2;2;2;2;3;3;1;1;1;2;3;2;2;3;2;4;3;3;3;3;3;3;2;3;2;3;3;2;2;2;3;2;2;3;1;2;2;3;3;2;2;2;3;3;1;2;2;2;3;2;2;1;3;3;3;3;2;2;3;3;2;3;2;3;2;3;3;3
264;27;1	00;0;1;5;4;5;3;6;3;5;6;3;6;4;3;2;4;5;3;4;1;3;4;2;2;4;2;3;4;4;3;4;2;2;5;3;2;1;2;3;3;2;3;2;2;3;3;2;2;2;3;2;2;2;2;3;2;4;2;3;3;2;2;2;2;3;2;2;2;3;3;2;2;2;2;2;2;3;2;2;2;2;4;3;1;1;2;3;2;2;2;2;3;2;2;3;2;2;2;3;2;2;3;3;3;1;3;3
265;26;1	00;1;1;5;3;5;2;5;2;5;5;2;5;4;5;4;5;5;4;4;4;4;3;3;3;3;4;4;3;4;3;4;3;3;4;4;3;4;4;4;4;3;5;3;4;3;3;4;4;2;3;1;3;4;2;3;1;3;3;3;3;4;3;4;1;3;3;3;4;2;2;3;3;4;3;3;2;2;4;3;2;2;2;4;1;3;2;3;4;3;3;2;3;4;4;2;2;2;4;3;4;4;2;4;3;2;3;3
266;23;1	00;1;1;5;3;6;1;3;1;5;3;1;5;5;5;3;5;5;3;5;1;4;4;2;2;4;3;2;4;5;3;5;2;3;5;5;4;3;1;4;4;4;4;1;4;3;1;1;1;2;3;2;2;3;2;4;4;3;4;1;4;3;1;4;1;4;4;2;4;2;4;3;4;4;4;2;2;1;3;3;1;2;1;2;1;2;2;1;4;2;2;1;3;4;4;4;1;1;3;1;1;2;4;4;2;2;4;4
267;28;1	00;0;1;4;6;4;3;3;4;4;4;5;5;2;4;4;4;4;4;2;2;3;2;3;2;5;4;3;4;4;4;3;3;3;2;4;3;3;4;1;4;4;4;4;4;4;2;2;2;2;3;2;1;3;1;2;2;3;3;1;2;2;1;3;1;1;2;1;2;4;3;3;4;3;1;2;2;3;3;1;1;1;1;3;1;1;2;2;3;2;1;1;3;2;1;1;1;1;3;2;1;3;2;2;1;3;3;3
268;23;1	00;1;1;5;5;6;2;5;3;6;6;5;5;3;2;4;3;5;2;3;2;3;2;3;3;3;2;3;5;3;3;4;3;3;5;3;3;3;4;2;4;4;2;4;4;2;3;3;3;2;3;2;2;3;2;2;1;3;3;3;3;3;1;3;1;2;2;2;3;4;2;3;3;3;1;2;2;3;3;1;2;2;2;3;2;3;2;3;3;2;2;1;3;4;1;4;1;1;4;3;1;3;2;3;4;2;2;3
269;28;1	00;0;1;7;5;5;6;6;5;3;4;7;4;4;1;5;4;4;3;4;5;5;3;3;5;2;5;5;1;4;4;3;4;4;5;2;3;3;5;5;4;5;4;5;3;5;4;4;5;2;4;3;4;3;2;1;2;1;3;2;3;1;1;3;2;2;4;3;4;3;2;3;2;4;4;4;2;3;3;3;4;3;3;3;3;4;3;1;3;3;4;2;3;3;3;1;2;3;2;2;3;3;3;3;4;2;3;3
270;22;1	00;1;1;3;5;3;2;3;3;3;3;5;3;4;3;4;4;5;3;3;2;3;4;1;2;4;3;2;4;5;2;5;3;2;4;4;2;3;3;5;5;5;5;4;3;3;2;1;3;1;2;1;1;3;1;3;1;3;2;4;2;4;1;3;1;3;3;1;4;3;2;2;3;4;4;2;1;3;4;1;1;1;3;4;3;3;1;3;4;2;2;1;2;4;4;3;1;1;3;3;2;2;3;4;4;3;2;4
271;21;1	00;1;1;5;3;5;2;6;2;6;6;3;6;5;3;2;4;5;3;5;2;2;5;3;2;5;2;3;5;3;2;5;2;1;5;3;3;1;3;1;1;2;2;2;2;1;3;1;1;3;3;2;1;3;2;3;2;3;3;3;3;4;2;4;2;3;4;2;4;3;3;2;2;4;4;1;2;4;4;2;1;2;3;4;4;1;1;3;4;2;1;2;4;4;4;4;2;2;4;4;4;4;2;4;2;2;4;4
272;20;1	00;1;1;5;2;3;2;3;1;5;5;2;5;5;5;3;4;5;3;4;2;4;3;3;2;4;3;3;4;5;3;4;3;2;3;3;4;3;4;4;5;4;4;4;4;5;2;2;1;2;2;3;1;2;2;2;3;3;3;1;2;3;2;3;2;2;4;2;2;2;2;3;3;2;4;2;2;1;3;3;2;2;1;3;4;2;2;2;3;3;1;2;1;3;4;2;2;2;3;1;4;2;3;3;3;2;2;3
273;21;1	00;1;1;3;2;3;2;5;3;5;6;3;5;4;2;2;4;5;2;4;2;3;4;2;3;4;2;3;4;4;2;4;2;2;4;3;2;3;2;4;4;3;4;3;3;3;2;2;1;2;2;2;2;3;3;3;3;3;4;4;4;3;2;4;2;3;2;3;4;2;2;3;2;4;4;3;3;3;4;3;2;2;3;4;4;2;2;2;4;3;2;3;3;4;3;3;3;2;4;4;2;4;4;4;4;4;3;4
274;25;1	00;0;1;5;7;5;2;5;5;3;3;6;3;4;5;2;4;5;4;5;3;3;2;4;3;4;2;4;4;5;5;4;3;1;4;5;2;3;4;5;4;4;4;3;4;4;2;1;1;2;4;2;1;3;2;2;2;2;2;3;3;2;1;3;1;2;2;2;4;1;2;2;2;4;3;2;2;1;3;2;1;2;2;4;1;1;1;3;4;1;3;2;2;4;1;1;1;1;4;4;1;3;1;2;1;1;3;2
275;28;1	00;0;1;3;3;2;2;3;2;3;1;1;2;2;4;2;4;5;4;2;3;3;1;4;5;4;5;4;4;4;3;2;5;3;1;3;2;4;2;5;4;4;2;4;4;4;2;2;3;2;2;3;1;4;2;2;2;4;3;2;4;3;2;4;3;1;4;2;3;1;2;4;4;3;4;2;2;3;4;4;2;1;1;3;4;2;2;2;3;3;2;1;3;4;4;3;3;1;3;3;4;3;3;4;2;4;2;2
276;22;1	00;1;1;2;5;2;3;1;3;2;2;4;2;5;3;3;4;5;4;4;4;3;4;2;2;3;3;3;3;4;3;4;3;3;3;5;3;4;4;3;4;2;4;3;3;4;4;3;2;2;2;4;2;3;2;1;3;2;3;4;3;4;1;3;1;2;4;3;4;4;3;4;3;3;4;2;2;2;4;4;2;2;3;4;4;2;2;2;3;4;2;1;3;4;4;2;1;1;4;4;4;4;3;3;4;3;2;4
277;23;1	00;1;1;2;6;2;6;2;6;2;2;3;2;4;5;4;4;5;3;3;2;5;3;4;4;2;4;4;2;5;4;2;3;4;2;4;1;2;4;5;5;5;3;5;5;2;2;2;4;2;2;3;1;4;2;1;2;2;4;3;3;3;2;4;3;2;3;2;4;2;3;3;4;3;2;2;2;2;4;2;3;2;3;4;3;2;2;3;4;3;2;1;3;4;2;2;3;2;3;4;3;3;3;4;2;2;3;4
278;25;1	00;0;1;6;5;6;2;6;4;6;6;5;6;5;5;4;4;5;4;4;2;4;3;3;2;4;3;4;3;5;4;4;2;3;3;5;4;2;3;3;4;4;4;4;4;5;3;4;3;3;2;1;1;2;2;2;1;4;2;4;3;1;1;2;1;2;1;2;3;2;2;1;3;3;1;2;2;2;3;1;2;2;2;2;1;2;2;2;2;1;2;2;2;3;1;3;2;2;3;2;1;2;3;3;1;2;2;2
279;22;1	00;0;1;2;6;2;1;5;2;7;2;6;6;5;2;5;4;5;4;4;3;5;2;4;5;2;2;5;3;5;5;4;3;5;5;4;5;4;4;5;5;4;2;2;4;5;3;4;5;3;4;1;3;1;3;1;1;3;1;3;2;1;2;1;2;1;2;2;1;2;1;3;1;1;3;2;2;3;1;2;2;2;1;1;3;2;2;3;1;3;2;2;2;2;2;1;2;2;1;2;3;2;2;1;4;1;2;1
280;22;1	00;1;1;5;4;5;2;4;4;5;4;4;4;4;4;3;4;5;3;4;2;2;3;2;2;4;2;3;4;4;4;4;2;2;3;4;4;1;3;2;2;2;2;2;2;2;2;2;2;2;3;3;1;2;2;2;3;3;3;3;3;3;2;3;2;3;3;2;3;3;2;3;2;3;2;2;2;2;3;3;2;2;3;3;3;2;2;2;3;3;2;2;3;3;4;4;2;2;3;3;2;3;3;2;3;3;3;3
281;25;1	00;0;1;6;3;5;1;2;3;7;7;5;5;5;4;4;5;5;4;5;4;2;4;3;1;5;3;4;5;4;4;5;2;3;5;5;4;3;4;5;5;5;5;5;5;5;2;2;1;3;2;1;1;3;2;2;1;4;3;4;4;1;1;4;3;2;1;3;3;3;2;1;3;3;1;1;3;2;3;1;1;2;4;3;1;2;2;2;3;2;1;2;2;3;1;3;3;4;2;4;1;3;2;2;3;2;2;3
282;21;1	00;1;1;5;5;5;1;5;5;5;5;5;5;4;3;1;4;5;2;4;2;1;3;3;2;3;2;3;4;5;3;4;2;2;3;5;2;4;2;3;4;3;3;2;2;2;1;2;2;1;3;2;1;4;2;3;4;1;4;2;3;4;1;4;1;4;3;2;4;4;4;4;2;2;3;2;2;2;4;3;1;2;2;4;4;2;2;2;4;1;1;1;2;4;4;1;1;1;2;3;4;1;4;4;3;4;4;3
283;23;1	00;0;1;5;6;3;2;6;2;2;3;4;2;4;5;5;4;3;3;4;2;4;4;3;2;2;4;4;3;4;4;4;2;4;5;4;4;3;3;4;4;4;4;4;4;3;3;4;5;4;1;1;3;3;3;1;1;3;3;1;1;3;2;3;3;1;2;1;2;2;3;3;4;3;2;2;2;2;3;2;3;3;3;3;2;3;3;3;3;2;3;3;3;3;2;2;3;3;3;3;2;3;3;3;2;3;2;3
284;19;1	00;1;1;6;5;5;1;6;1;4;4;5;6;5;2;5;5;5;4;5;3;5;5;1;2;5;3;3;5;3;4;4;2;3;5;3;4;2;1;1;2;2;3;4;3;3;1;1;1;2;4;1;1;4;2;4;1;3;3;2;3;1;1;3;1;1;2;1;3;2;1;1;1;2;1;1;1;3;3;1;1;1;3;2;4;1;4;3;3;1;2;1;3;3;2;3;2;1;3;3;4;3;3;2;1;1;2;1
285;25;1	00;1;1;3;6;2;3;3;6;4;3;2;5;4;3;3;4;5;2;4;3;4;2;3;3;3;4;3;3;5;3;3;3;2;4;4;2;4;4;4;4;3;3;3;4;2;4;4;3;1;4;3;2;4;1;2;3;2;4;4;3;4;1;4;1;4;4;2;3;3;3;4;1;4;4;2;2;3;4;3;2;1;4;4;4;2;2;2;4;3;2;1;4;4;4;2;1;1;4;4;4;4;3;3;3;2;3;3
286;25;1	00;1;1;3;2;2;2;5;2;5;6;2;6;5;4;3;5;5;3;5;1;2;4;3;4;3;3;4;5;4;4;5;3;4;5;4;4;2;2;1;4;3;2;3;4;3;1;2;1;3;3;3;2;4;2;1;2;3;4;2;4;3;2;4;2;2;4;2;3;3;2;3;3;2;4;2;3;2;4;3;2;2;2;4;4;2;2;3;3;2;2;1;2;4;3;3;2;3;2;3;4;2;3;3;3;3;2;4
287;25;1	00;0;1;5;5;4;3;4;5;5;5;4;5;3;4;4;5;5;3;3;2;5;3;2;4;3;4;4;3;5;4;4;1;4;3;4;4;4;3;5;5;4;4;5;4;5;3;4;3;2;2;3;2;1;2;3;2;2;2;2;1;3;2;2;2;2;4;3;2;3;3;3;1;2;3;3;3;1;2;3;3;2;1;3;4;3;3;2;2;1;3;2;2;3;4;2;3;1;3;2;2;2;2;3;3;2;2;3
288;28;1	00;1;1;6;2;6;1;7;1;7;6;1;6;5;1;4;5;5;4;4;1;2;4;1;2;4;2;3;4;2;4;4;1;2;5;2;1;1;1;1;2;1;1;2;2;2;1;1;1;1;4;1;2;2;3;2;2;3;3;1;2;3;1;3;2;3;1;2;3;2;3;1;1;2;1;1;2;1;3;1;1;2;2;1;1;2;2;1;3;1;2;2;3;3;1;3;2;2;3;2;1;2;4;3;4;2;3;3
289;28;1	00;1;1;5;6;6;2;5;5;5;5;5;5;4;3;4;4;5;2;4;2;3;4;2;2;3;3;4;3;4;4;4;2;4;4;4;4;3;3;4;4;4;3;4;4;4;2;3;5;1;3;2;2;4;2;1;2;3;4;3;4;3;2;4;2;2;2;3;3;2;3;3;3;4;2;2;2;2;4;2;2;2;3;4;2;2;2;2;4;2;2;2;3;4;3;2;3;2;4;3;3;3;3;4;3;3;3;3
290;26;1	00;1;1;5;6;5;1;6;6;6;6;5;5;4;3;4;4;5;2;3;2;2;3;2;1;4;2;2;4;4;2;5;1;1;5;5;3;2;2;2;2;2;2;2;2;2;1;1;2;3;2;1;1;3;2;2;2;3;3;3;3;3;2;3;2;2;3;2;3;3;2;1;1;3;2;1;1;3;3;1;1;1;3;3;2;1;2;2;3;1;1;1;3;2;3;3;1;1;3;3;1;3;2;3;1;2;2;2
291;23;1	00;1;1;6;2;5;1;6;2;6;5;3;5;5;3;2;5;5;3;5;1;3;4;1;1;5;2;1;5;2;3;5;1;4;5;3;2;1;1;2;3;2;2;1;1;1;1;1;1;1;3;2;1;4;1;3;3;3;3;3;4;2;1;3;1;3;3;2;3;3;2;4;3;3;4;1;1;3;4;4;1;2;3;4;4;2;1;2;3;4;1;1;3;3;4;4;1;1;3;3;4;4;2;3;4;3;3;3
292;28;1	00;1;1;5;5;5;4;5;4;5;5;4;5;4;3;2;5;5;3;4;1;4;4;2;2;4;3;3;4;3;3;4;2;3;4;3;4;1;2;2;3;3;4;3;3;3;2;2;1;2;3;2;1;3;2;2;2;4;3;3;3;3;2;3;2;3;3;2;3;3;3;3;2;3;3;2;2;3;3;3;2;2;3;3;3;1;2;3;3;2;2;2;3;3;3;3;2;2;3;3;3;3;2;3;3;2;3;2
293;26;1	00;1;1;7;6;7;5;6;5;7;5;5;6;4;3;1;4;4;1;4;1;2;3;2;3;5;1;3;4;2;1;2;1;3;4;3;3;4;4;4;4;5;3;2;3;2;1;2;2;1;4;2;2;3;1;3;2;4;4;3;3;4;1;3;1;3;3;3;3;4;2;3;2;3;4;2;2;3;3;2;2;1;3;3;2;2;1;3;3;2;1;1;3;3;4;3;2;2;3;3;2;3;2;3;4;3;3;3
294;28;1	00;0;1;2;3;3;3;6;3;2;4;2;3;3;2;4;4;5;2;3;4;4;4;2;3;3;2;3;2;4;3;3;2;3;2;3;3;2;3;2;2;4;2;4;3;2;1;2;1;2;3;3;2;4;2;2;3;1;3;2;3;2;3;4;2;3;3;2;3;3;3;3;2;3;3;2;2;2;3;2;2;2;3;4;2;2;2;3;4;2;2;1;3;4;3;2;1;2;3;2;3;4;2;4;4;3;2;4
295;24;1	00;1;1;5;7;5;5;3;7;5;4;2;3;4;5;3;4;5;4;5;2;4;3;3;2;4;4;4;2;5;4;4;5;3;4;5;5;2;2;4;2;4;5;4;4;4;4;4;2;2;2;2;3;2;2;1;2;1;2;2;1;2;1;2;3;2;2;2;2;3;3;2;2;2;2;3;2;2;2;2;1;2;1;3;2;2;2;2;2;2;3;2;2;3;3;3;3;2;2;2;3;2;3;2;1;2;2;3
296;23;1	00;1;1;7;2;7;5;7;3;7;7;2;7;4;4;2;4;5;4;3;4;3;3;2;1;2;5;4;3;4;4;3;2;3;5;5;2;2;3;2;5;5;5;5;5;5;5;5;2;4;2;1;1;1;4;1;1;2;3;3;3;4;2;2;2;3;2;3;2;2;1;1;3;3;1;3;3;2;3;1;3;3;2;2;4;3;4;2;3;1;3;2;3;3;1;2;3;2;2;3;3;2;3;3;1;2;2;3
297;28;1	00;1;1;5;3;5;2;5;3;5;5;3;5;5;2;2;5;5;2;5;1;1;5;1;1;5;2;2;4;2;2;5;1;1;5;1;4;2;4;2;4;1;2;2;4;3;2;2;2;3;2;1;2;4;3;4;1;3;4;2;3;1;1;4;2;3;2;2;4;3;2;1;2;4;1;2;2;2;4;1;1;2;1;4;2;2;2;2;4;1;2;2;2;4;1;4;3;3;4;2;1;3;3;4;3;2;2;3
298;28;1	00;1;1;5;2;5;1;5;2;3;5;3;5;5;3;2;5;5;3;4;2;3;3;1;2;5;1;3;4;2;3;4;1;2;4;3;3;2;3;2;3;2;2;1;2;2;1;1;1;2;2;2;1;3;2;3;1;4;3;3;3;1;1;3;2;2;1;1;3;3;3;1;2;3;1;1;2;2;3;1;1;2;2;3;1;1;3;2;3;1;1;2;3;3;1;3;2;2;3;2;1;3;3;3;1;2;3;3
299;26;1	00;1;1;3;2;3;1;3;2;3;3;4;3;3;4;2;4;5;3;3;4;5;1;3;3;2;3;5;2;4;2;2;3;2;2;4;2;4;3;4;2;1;2;3;1;3;2;3;3;1;4;2;1;4;1;2;3;2;4;3;2;4;1;3;2;3;4;2;3;3;3;2;3;3;1;2;2;3;4;2;2;2;4;4;2;2;2;3;3;2;3;2;3;3;3;3;2;2;2;3;2;2;2;3;3;3;3;3
300;26;1	00;1;1;3;3;3;2;2;2;3;3;2;3;3;4;2;3;5;3;3;3;4;3;3;3;2;4;3;2;5;3;2;1;3;4;3;2;4;4;4;4;4;3;3;4;3;3;3;2;2;1;3;2;2;1;2;3;2;3;3;2;4;2;3;1;2;3;2;2;3;2;3;3;2;4;2;3;1;3;3;2;2;3;3;4;2;4;1;3;3;2;1;2;2;4;3;2;1;3;2;4;2;4;2;2;2;1;2
301;38;2	00;0;0;4;3;4;4;5;3;4;5;2;4;5;3;2;5;5;3;5;2;3;5;2;2;5;2;1;4;4;1;5;1;2;5;2;3;1;2;3;2;3;3;1;3;2;1;1;2;3;2;2;2;3;3;4;2;4;3;2;2;2;2;3;2;3;2;2;3;3;2;2;2;3;2;2;3;2;3;2;2;2;3;3;2;2;2;3;3;2;2;2;2;3;2;3;2;2;3;3;2;3;2;3;2;3;2;3
302;43;2	00;1;0;5;5;3;3;5;4;4;5;3;5;4;4;3;3;5;4;3;3;3;3;4;3;2;3;3;2;5;4;3;3;3;2;5;3;2;3;3;4;4;4;3;3;3;2;1;1;3;2;2;2;1;3;2;3;1;1;2;2;3;2;2;3;3;4;2;2;2;3;2;3;2;3;3;3;2;2;2;2;2;2;3;3;2;2;1;3;2;1;2;3;3;2;2;3;2;1;3;4;2;3;3;2;1;2;4
303;34;2	00;1;0;7;5;3;1;2;2;5;4;5;3;3;5;4;4;5;3;3;1;3;4;1;2;3;3;2;3;5;3;4;1;2;3;5;4;3;1;2;4;4;4;3;4;4;3;2;1;2;2;3;2;4;1;2;4;4;4;3;4;4;1;4;1;2;4;2;4;3;3;4;3;4;3;2;2;3;4;2;1;2;4;4;1;2;2;2;4;3;1;1;4;4;4;2;1;2;3;3;2;3;2;4;2;4;2;4
304;44;2	00;0;0;5;3;4;1;3;1;4;4;1;4;4;3;2;4;4;2;4;2;3;4;3;2;4;2;2;4;3;2;4;3;2;4;3;2;2;2;2;3;3;2;2;3;2;4;1;1;2;2;3;1;4;1;3;3;4;3;4;4;4;1;4;1;3;4;1;3;4;4;4;2;3;4;1;2;3;3;3;1;1;3;3;4;1;1;2;3;3;1;1;3;3;4;3;1;1;3;2;4;3;3;3;4;3;3;3
305;38;2	00;0;0;5;6;5;2;6;3;6;6;3;5;3;3;2;4;4;3;4;3;2;3;3;2;5;3;3;4;3;2;3;3;2;4;2;2;2;3;4;4;4;4;3;3;2;1;2;2;1;1;3;1;3;2;1;3;4;4;3;3;3;1;3;1;3;4;2;4;3;2;3;3;3;2;1;1;3;3;2;1;1;3;4;1;2;2;3;3;2;2;1;3;3;4;3;1;1;3;4;1;3;2;3;1;1;3;4
306;34;2	00;1;0;4;1;2;1;3;1;5;2;1;3;4;5;5;5;5;5;3;3;5;4;3;5;2;4;4;3;5;5;3;3;4;3;5;5;3;2;3;5;5;5;5;5;3;3;3;2;2;1;2;1;1;2;1;2;2;3;2;3;3;1;3;2;1;3;3;3;3;1;2;3;3;4;3;2;2;4;2;2;2;2;4;4;3;2;2;4;3;2;2;2;4;2;2;2;1;3;2;3;3;4;4;3;2;2;3
307;32;2	00;1;0;5;2;5;1;5;3;5;5;2;5;5;2;2;5;5;3;5;2;2;4;1;1;5;1;1;5;3;3;5;1;2;5;3;2;2;2;2;3;4;4;3;3;2;1;1;1;2;2;1;1;2;2;3;2;4;3;3;4;2;1;3;2;3;2;3;3;3;4;3;3;3;3;2;2;2;3;2;1;1;3;3;2;1;2;1;3;3;2;2;2;1;3;4;2;1;3;3;4;3;4;3;3;2;2;3
308;48;2	00;1;0;4;6;4;3;7;6;4;5;5;5;2;3;3;3;5;3;3;2;4;2;3;5;2;4;3;4;5;3;3;3;5;3;5;3;3;2;3;1;3;3;3;3;2;1;1;1;2;3;3;1;4;2;3;4;2;3;1;3;2;3;3;3;3;3;2;3;1;1;2;3;4;4;2;2;2;3;3;1;3;2;2;4;2;2;3;3;3;1;1;3;3;4;1;4;3;2;2;4;2;3;3;3;4;2;3
309;37;2	00;0;0;6;7;5;7;5;7;5;5;5;5;4;4;3;4;5;4;5;4;3;3;4;2;4;4;3;3;4;3;4;5;4;5;5;4;5;5;4;4;4;5;2;4;4;3;3;4;2;4;2;2;3;1;3;2;2;3;4;3;3;2;3;1;3;2;3;3;3;3;2;2;3;1;2;1;3;3;2;3;1;3;4;1;3;1;3;3;2;2;1;3;3;1;2;1;1;4;3;2;3;1;3;1;3;2;2
310;38;2	00;1;0;5;1;5;1;5;2;6;3;1;5;4;1;1;5;5;3;3;1;4;3;2;3;3;2;4;3;2;2;3;2;3;3;2;3;3;1;4;2;2;2;2;2;1;1;1;2;2;2;2;1;4;3;2;2;2;4;3;4;3;2;4;1;1;4;1;3;4;2;3;2;3;3;2;2;3;4;1;1;2;3;4;2;2;2;2;4;2;1;1;3;3;3;4;2;2;4;3;1;3;2;4;2;3;3;3
311;37;2	00;0;0;5;6;5;2;4;6;6;6;4;6;4;3;2;4;4;5;5;1;3;5;3;3;3;2;1;5;4;1;5;1;2;5;3;4;2;4;3;4;4;4;4;4;2;4;2;1;3;4;1;2;3;4;3;2;4;4;3;3;2;3;4;3;4;3;3;4;3;4;2;2;4;3;3;3;4;4;2;1;3;4;4;3;2;3;2;4;2;2;3;4;4;3;3;3;3;4;4;2;4;2;4;3;4;3;4
312;35;2	00;1;0;6;6;6;4;6;5;6;4;5;6;2;5;4;5;4;5;4;3;2;4;3;4;4;5;4;4;5;2;3;4;2;4;5;2;1;1;4;4;4;2;3;4;3;2;3;5;2;4;1;2;4;3;4;3;3;4;1;2;3;1;4;4;4;3;3;4;2;3;2;4;4;3;2;2;3;4;2;2;2;3;4;1;2;2;2;4;2;2;2;3;3;3;2;4;3;4;4;1;4;2;3;2;4;3;4
313;30;2	00;1;0;1;6;2;2;2;3;5;5;5;3;4;4;3;4;5;3;4;2;3;3;2;1;4;3;2;5;3;1;4;2;2;4;2;1;4;4;5;5;5;5;3;4;2;1;1;1;3;3;1;2;3;3;2;1;4;2;3;2;4;1;3;3;1;4;1;3;2;2;3;2;3;2;2;3;3;2;2;2;3;2;3;4;2;3;2;3;2;2;2;3;3;3;2;3;3;2;3;4;3;4;3;1;3;2;3
314;45;2	00;1;0;5;1;5;1;7;2;6;6;6;6;3;3;2;5;5;4;4;1;2;4;1;2;5;1;2;4;2;2;4;1;1;4;3;4;1;1;1;1;3;1;1;1;2;1;1;1;1;3;3;1;4;1;4;3;3;4;4;4;4;1;4;1;4;2;1;4;4;1;4;1;4;4;1;1;4;4;2;1;1;4;3;4;1;1;3;4;3;1;1;4;4;1;4;1;1;4;4;4;4;1;4;3;2;3;3
315;38;2	00;1;0;2;2;2;4;4;3;5;5;2;5;3;4;3;3;5;2;2;2;4;2;4;5;1;5;5;2;5;4;4;5;3;3;4;2;2;4;4;5;5;5;5;5;2;1;1;1;4;4;3;1;3;2;1;2;1;3;3;3;2;2;3;2;2;4;4;3;3;3;3;4;3;4;1;1;1;4;3;3;2;3;4;1;1;2;2;4;2;1;2;3;3;4;3;2;2;4;4;2;3;1;4;4;2;3;4
316;34;2	00;0;0;7;5;7;6;5;7;6;5;7;6;5;4;5;5;4;5;5;3;5;4;2;4;4;4;3;5;4;4;5;2;4;5;4;2;4;5;5;5;5;5;5;5;3;5;5;5;1;3;1;2;3;2;1;3;3;4;4;4;1;3;4;1;3;3;3;4;3;2;3;2;4;1;2;2;2;4;1;3;2;3;4;1;2;3;4;4;1;2;1;4;4;3;1;2;1;4;4;1;4;2;4;2;1;3;4
317;40;2	00;1;0;3;2;2;1;1;1;2;2;1;2;4;4;5;4;3;3;2;1;4;3;2;4;2;2;3;2;2;4;3;2;4;3;2;5;3;4;4;3;5;4;4;5;2;2;1;1;2;2;4;2;4;2;2;4;1;4;2;3;4;2;4;2;2;4;3;4;3;2;4;3;4;3;3;2;2;4;4;1;2;2;3;2;2;2;2;4;4;2;1;3;4;4;2;2;2;4;2;4;4;3;4;3;4;3;4
318;39;2	00;0;0;6;1;6;1;7;1;6;6;1;6;5;3;2;5;3;2;5;2;3;5;3;1;4;2;1;4;3;2;4;2;2;4;3;2;2;3;3;3;3;2;3;3;2;1;1;2;2;3;3;2;4;2;3;4;3;4;1;4;2;2;4;2;4;3;2;4;4;4;4;2;3;3;2;1;4;4;2;2;2;4;4;2;2;1;4;4;3;2;2;4;4;2;3;1;1;4;3;1;4;3;4;2;4;3;4
319;33;2	00;1;0;3;6;3;5;2;5;3;3;5;3;4;3;3;4;3;2;4;3;4;3;2;3;2;4;3;3;4;4;4;2;3;3;3;4;4;4;4;4;4;3;4;4;3;2;2;1;2;3;3;2;3;2;2;3;2;3;3;3;3;1;3;2;3;4;2;3;3;3;4;2;3;4;2;2;2;3;3;2;2;2;3;4;2;2;3;3;3;2;1;2;3;4;2;2;2;3;3;4;3;2;3;3;3;2;3
320;37;2	00;1;0;5;1;6;1;1;3;6;6;2;6;5;4;1;5;5;1;5;1;2;4;1;2;5;1;1;4;1;2;4;1;3;5;3;3;1;1;1;1;1;1;1;1;1;1;1;1;1;4;4;1;4;1;4;3;4;4;3;4;1;1;4;1;4;4;1;4;4;4;4;1;4;4;1;1;4;4;3;1;1;3;4;3;1;1;2;4;3;1;1;4;4;4;1;1;1;4;4;4;4;2;4;1;2;3;4
321;34;2	00;0;0;5;5;5;5;5;3;5;5;2;5;3;2;4;3;4;4;4;3;4;4;4;4;3;4;4;3;5;5;3;4;4;4;4;4;4;4;4;5;5;5;4;5;4;4;4;4;2;2;4;2;2;2;2;3;2;2;2;1;3;2;2;1;1;2;3;3;3;2;2;3;2;2;3;3;2;2;3;2;2;2;3;3;3;3;2;2;2;3;2;2;3;3;2;2;2;3;2;2;2;3;2;2;2;2;2
322;34;2	00;1;0;5;2;4;1;5;2;4;4;2;3;3;3;2;4;5;4;3;3;4;2;4;2;4;3;3;4;3;3;5;3;2;3;5;3;1;3;3;2;3;2;2;3;1;1;1;1;1;3;2;2;3;2;2;1;3;4;3;4;3;2;4;1;2;3;1;3;3;3;3;2;3;2;1;1;2;4;1;1;1;2;4;2;1;2;2;4;2;1;1;3;4;1;3;2;1;3;2;2;3;2;4;3;2;2;3
323;32;2	00;1;0;6;5;6;2;4;5;6;6;5;6;4;2;3;4;3;2;4;3;4;3;3;2;4;3;3;3;4;3;4;3;3;4;4;3;2;2;2;3;3;2;2;2;2;1;1;1;2;3;2;2;3;2;2;2;3;2;2;3;3;2;2;2;3;4;2;2;3;3;3;2;2;3;2;2;3;3;2;2;2;3;3;4;2;2;3;3;2;2;2;3;2;2;3;2;2;3;3;2;3;2;3;2;2;3;3
324;32;2	00;1;0;5;5;5;2;3;2;5;3;3;5;4;3;3;4;3;4;4;2;3;3;3;2;3;2;3;4;3;2;4;3;2;3;3;3;1;1;1;1;2;2;2;2;2;1;1;1;2;2;1;2;2;2;2;1;3;3;3;3;2;2;3;2;2;3;2;2;3;2;2;2;2;2;2;2;3;3;2;2;2;3;3;3;2;2;3;3;2;2;2;3;3;3;4;2;2;2;3;1;3;3;3;2;1;3;3
325;35;2	00;1;0;6;3;5;2;6;3;6;5;3;6;4;4;3;4;5;4;4;3;4;3;3;3;3;3;4;3;4;4;4;2;4;4;4;3;3;4;4;5;4;4;4;4;4;3;3;2;3;3;1;2;3;3;3;2;3;3;3;3;3;2;3;3;3;1;3;4;2;3;2;3;3;1;2;3;3;3;1;2;3;3;3;2;3;3;2;3;2;2;3;3;3;2;3;3;3;2;3;4;3;2;3;3;2;3;3
326;33;2	00;0;0;5;6;4;2;1;6;3;2;6;2;4;5;5;4;5;5;4;1;4;4;2;4;2;2;4;3;4;4;3;1;5;4;4;4;3;4;5;4;5;4;4;5;3;2;1;3;3;3;2;1;3;1;1;2;3;3;2;3;1;1;4;3;2;2;2;4;1;2;2;3;4;2;2;2;3;3;1;3;3;3;4;1;2;2;3;4;1;2;2;4;4;2;4;3;3;3;3;4;3;3;4;4;2;3;3
327;29;2	00;0;0;3;7;5;2;3;6;3;2;4;2;2;4;1;3;5;4;3;5;1;1;3;1;4;2;2;4;4;2;3;1;1;2;3;1;4;4;4;3;4;3;2;3;1;1;1;1;1;3;3;2;4;1;4;3;4;4;4;2;4;2;4;1;2;4;2;4;4;3;3;2;4;4;2;2;3;4;3;2;1;3;3;3;2;1;4;4;3;2;1;3;4;3;3;1;1;4;4;4;4;1;3;3;4;4;4
328;36;2	00;0;0;3;5;2;2;4;4;3;3;2;4;3;4;3;4;4;3;3;2;4;3;3;4;3;4;4;3;4;3;3;4;4;3;4;4;4;3;4;4;3;4;3;3;4;2;3;4;2;3;2;2;4;2;1;2;2;2;3;1;2;3;2;3;2;3;3;3;2;3;2;3;2;2;3;3;3;2;2;3;3;2;3;2;3;2;3;2;2;3;2;2;2;3;2;3;3;2;3;2;2;3;2;2;2;2;2
329;33;2	00;1;0;5;5;5;2;5;4;5;5;5;5;5;3;3;5;5;3;5;2;3;4;2;3;3;4;4;4;4;1;5;3;3;4;4;2;3;3;3;4;4;4;3;3;2;3;3;4;3;2;2;3;3;2;3;2;2;3;2;2;2;2;3;4;3;3;3;3;2;3;2;3;3;3;2;3;2;4;1;3;3;3;3;1;3;3;2;4;2;3;3;2;4;1;2;3;2;3;3;1;3;3;4;2;4;2;4
330;32;2	00;1;0;3;2;5;3;7;3;5;6;3;5;3;2;1;5;5;3;5;1;3;3;4;1;5;1;3;5;4;3;5;5;3;4;4;2;3;2;4;4;4;3;4;4;2;1;1;1;2;4;3;2;4;2;2;3;4;3;4;3;4;2;3;1;4;4;4;4;3;2;3;1;4;4;2;2;3;4;2;1;2;3;4;4;2;2;4;4;2;2;1;4;4;4;4;2;2;3;4;4;4;4;3;4;2;2;4
331;29;2	00;1;0;6;5;6;2;5;5;7;6;3;6;5;4;2;5;5;3;3;2;5;1;1;2;3;3;4;3;5;4;5;1;3;5;5;3;4;3;4;4;4;4;4;3;4;2;3;5;2;1;3;3;2;2;1;2;1;3;1;1;3;2;2;2;2;1;1;2;2;1;2;2;3;1;2;2;2;2;2;2;2;1;3;2;2;2;2;2;2;2;2;2;2;2;2;2;2;1;2;1;2;2;1;1;1;1;2
332;35;2	00;0;0;5;3;2;3;3;4;3;3;3;4;4;3;3;4;4;2;4;3;4;2;4;4;3;4;3;3;4;4;4;4;2;3;4;4;3;4;2;2;4;5;4;4;3;2;2;3;2;3;2;2;2;2;2;2;3;3;2;3;3;2;3;2;3;2;2;3;3;3;3;3;3;3;1;2;3;3;2;2;2;2;3;3;2;1;2;3;2;1;2;3;3;3;3;1;2;3;3;2;3;2;3;2;2;2;4
333;32;2	00;0;0;4;5;4;1;2;4;4;4;4;4;5;4;3;5;5;4;5;2;4;5;2;2;5;2;2;5;5;2;5;2;3;4;5;3;4;4;4;4;4;4;3;4;4;1;1;3;1;2;1;1;1;1;2;1;2;1;2;1;1;1;1;1;1;2;1;1;3;1;3;2;1;2;1;1;3;3;2;1;1;2;4;2;1;1;3;2;2;1;1;3;3;2;3;1;1;2;3;1;3;4;3;2;2;1;3
334;38;2	00;1;0;5;3;3;2;5;2;4;4;3;3;5;4;4;5;4;4;5;2;3;4;4;2;3;3;2;4;4;2;4;5;3;4;5;3;2;2;2;5;5;5;5;5;3;2;3;1;2;2;3;1;2;1;3;4;3;2;1;2;3;1;2;2;1;4;1;1;2;2;3;2;2;4;1;1;1;3;3;1;1;1;3;2;1;1;1;2;3;1;2;2;2;4;1;2;3;2;1;4;2;3;3;3;3;2;3
335;53;2	00;0;0;6;3;6;2;3;3;3;3;3;6;3;4;4;5;5;5;3;1;3;3;2;2;5;2;2;4;3;1;4;1;2;4;3;4;3;2;2;3;4;4;4;4;4;2;2;1;2;2;2;2;3;3;4;2;4;4;2;3;3;2;2;3;2;4;2;3;3;3;2;2;3;3;2;2;3;2;1;2;2;3;3;2;2;2;2;2;2;1;2;3;3;4;2;2;2;2;3;2;3;3;2;3;2;2;2
336;29;2	00;1;0;3;6;3;3;3;6;3;3;6;3;4;3;2;4;5;4;4;3;4;4;2;2;4;2;2;5;4;3;4;2;2;4;4;3;1;1;3;3;2;2;2;2;4;1;1;1;2;4;3;1;4;2;2;2;4;4;3;3;4;1;4;1;3;2;1;3;4;3;3;2;3;1;1;1;4;4;2;1;2;4;4;2;1;2;3;4;2;1;2;4;4;2;4;1;1;4;4;2;4;2;4;3;4;4;4
337;40;2	00;0;0;3;2;3;2;6;2;3;3;3;3;5;4;3;5;2;4;5;2;3;5;2;1;4;2;2;5;2;2;5;2;3;5;4;3;5;5;5;5;5;5;5;5;5;4;5;5;3;3;1;3;2;3;1;1;4;1;1;1;4;2;1;3;3;4;3;2;2;2;1;3;2;4;3;4;2;4;1;1;3;2;2;4;3;2;3;3;2;3;3;3;2;3;1;2;2;2;2;4;2;3;3;2;2;2;2
338;33;2	00;1;0;1;5;1;3;2;2;2;3;3;3;4;3;3;4;5;4;4;4;3;3;4;3;3;3;1;5;5;3;4;4;4;4;4;4;4;3;4;4;5;5;5;5;3;2;2;2;2;3;3;2;3;2;3;4;3;4;3;3;4;1;3;2;3;4;2;3;3;3;4;2;3;4;2;2;3;3;4;1;2;2;4;4;1;2;2;3;4;1;2;3;3;4;3;2;2;3;3;4;3;2;3;2;3;3;3
339;29;2	00;1;0;4;5;4;3;3;5;4;4;7;4;3;4;5;3;4;2;3;3;4;2;3;2;2;4;4;2;4;4;3;4;3;3;4;4;3;3;2;4;4;4;4;4;4;2;2;1;2;3;2;1;3;2;1;3;1;3;4;3;3;3;3;2;2;3;3;3;3;2;3;3;3;2;2;2;2;4;3;2;2;3;3;3;3;2;2;3;3;2;2;3;4;4;2;2;2;3;3;1;3;2;3;3;3;2;4
340;34;2	00;0;0;5;6;5;2;5;4;5;5;5;5;4;3;3;4;4;3;4;1;3;4;1;1;4;2;3;3;3;1;4;1;2;4;2;2;1;2;2;4;3;4;4;4;3;3;3;2;2;3;1;1;3;3;3;2;4;3;4;3;3;3;3;2;4;3;1;3;4;3;2;3;3;3;2;2;2;4;1;1;2;4;4;1;1;1;3;3;1;2;3;4;4;4;3;2;2;3;4;2;3;2;4;2;2;2;4
341;29;2	00;1;0;6;5;7;2;6;5;6;6;5;6;4;3;2;5;5;3;5;2;3;5;2;2;5;2;2;4;3;2;4;2;2;5;4;2;2;2;2;3;1;2;3;2;1;1;1;1;1;4;2;1;3;1;4;2;3;3;3;3;3;2;4;1;3;4;2;4;3;3;2;1;3;4;1;1;3;4;2;2;1;2;3;2;1;1;3;4;2;2;1;3;4;4;2;1;1;4;4;2;3;2;4;3;2;3;4
342;29;2	00;0;0;4;7;4;3;5;6;4;5;7;4;1;3;1;5;5;2;5;2;1;4;3;1;4;3;3;3;5;3;4;3;3;4;3;4;3;4;4;3;4;4;5;4;3;2;1;1;1;4;2;1;2;1;3;3;3;4;3;4;4;2;4;1;4;3;3;4;4;4;4;2;4;2;2;1;4;4;3;2;2;3;4;1;2;1;4;4;3;2;1;4;4;4;2;1;1;4;4;1;4;1;4;4;4;4;4
343;29;2	00;1;0;5;5;5;2;6;5;5;5;5;5;4;4;5;4;5;4;4;4;5;3;4;4;2;5;5;2;5;2;4;4;4;4;4;4;5;5;5;5;5;5;5;5;5;5;4;5;3;3;1;3;1;3;2;1;2;2;3;3;3;2;2;2;3;3;3;2;2;2;2;3;2;3;3;3;2;2;1;4;2;2;2;1;4;2;2;2;2;4;2;2;3;2;2;2;2;3;2;1;2;2;3;2;2;2;3
344;39;2	00;1;0;5;5;3;4;5;5;3;4;3;4;3;4;4;3;5;4;4;3;4;2;1;3;3;3;3;3;3;3;3;3;4;3;4;4;3;4;4;5;5;5;5;5;5;5;5;4;2;3;2;1;1;2;2;2;1;2;2;1;4;2;2;2;3;4;3;3;3;1;3;3;2;4;2;3;2;3;3;3;2;4;3;2;3;3;1;2;3;2;2;2;3;4;3;2;2;2;2;4;2;3;3;1;1;1;3
345;38;2	00;0;0;2;6;2;4;3;3;4;4;6;4;3;4;2;3;4;3;2;2;4;2;3;2;2;4;3;1;4;3;3;3;2;2;4;3;4;4;3;3;3;4;3;3;3;3;2;2;2;3;3;1;3;2;2;4;2;4;3;3;4;1;3;1;3;4;2;4;3;3;3;2;2;4;3;2;3;2;3;3;2;2;3;2;3;3;2;3;2;3;2;2;3;4;3;2;3;3;2;1;2;3;3;3;3;3;3
346;32;2	00;1;0;5;1;5;1;6;3;5;5;3;5;5;5;3;4;4;2;4;4;4;3;3;4;4;4;3;4;4;2;4;3;3;4;4;2;3;3;3;3;3;3;2;3;2;2;2;2;2;3;3;2;3;2;2;3;3;3;4;3;3;2;3;2;3;3;2;3;3;3;3;3;3;3;2;2;3;3;2;2;2;2;3;4;2;2;2;3;2;2;2;3;3;4;3;3;3;3;3;4;3;3;3;3;2;3;3
347;31;2	00;1;0;2;7;2;5;2;5;3;4;6;2;3;5;3;3;5;4;2;4;2;1;3;2;1;5;2;1;5;2;3;2;1;1;5;5;4;4;5;4;5;4;5;5;5;2;3;1;3;3;2;3;3;2;1;1;1;3;1;3;1;1;3;3;1;1;3;1;1;1;1;4;1;2;3;3;1;2;1;1;2;1;3;2;2;2;2;3;1;2;2;1;1;1;3;3;2;1;1;3;2;3;1;3;1;2;1
348;35;2	00;0;0;3;5;3;2;6;5;5;5;5;5;4;2;4;4;5;4;4;2;5;3;5;4;3;5;5;4;5;4;5;3;2;4;5;2;4;5;5;5;5;3;4;5;4;3;2;3;3;2;2;2;2;3;1;2;3;2;2;2;3;1;3;1;2;3;2;2;2;2;2;3;2;3;2;2;2;3;2;2;2;2;2;3;2;2;1;2;1;1;2;3;2;1;3;1;1;3;3;2;3;4;3;1;2;2;3
349;30;2	00;1;0;6;3;5;1;6;3;6;6;5;6;4;2;2;4;5;4;4;1;4;4;1;1;4;1;4;4;3;2;4;1;2;4;4;2;1;2;3;2;3;3;2;2;2;1;1;2;1;3;1;1;4;2;3;3;3;4;3;3;3;2;4;1;4;3;2;4;3;4;2;2;4;3;2;2;2;4;2;1;1;2;4;3;2;2;3;4;2;2;2;4;4;4;2;2;2;4;4;3;4;3;4;3;3;3;2
350;54;2	00;0;0;4;3;4;2;5;4;4;5;3;4;5;4;4;4;5;2;4;3;3;3;2;3;3;3;3;3;3;3;4;2;3;3;4;3;3;3;4;4;4;4;4;4;3;3;3;4;2;3;3;2;3;2;2;4;3;3;3;3;4;2;4;2;2;4;2;4;3;3;4;2;4;4;2;2;3;4;4;2;2;3;4;4;2;2;3;4;4;2;2;3;4;4;2;3;2;4;2;4;4;2;4;2;3;3;4
351;37;2	00;1;0;6;3;6;2;5;1;6;6;4;7;5;5;2;5;5;3;5;1;2;5;1;1;3;4;1;4;5;2;5;1;1;5;5;2;4;4;4;5;5;3;2;4;5;3;2;1;3;3;3;2;4;2;4;2;4;4;3;3;2;2;4;2;4;4;2;4;4;4;2;2;4;2;2;3;4;4;2;2;3;4;4;2;3;2;3;4;2;2;3;4;4;1;1;2;2;4;2;2;4;3;1;2;4;2;4
352;53;2	00;1;0;4;2;4;2;2;2;3;2;2;3;4;3;3;4;4;4;4;2;3;3;2;2;3;3;3;5;4;3;4;2;4;4;2;3;2;2;4;3;3;3;2;4;3;2;2;2;3;2;3;2;3;2;1;2;4;3;2;2;2;2;3;3;2;3;3;3;2;2;2;2;3;4;2;2;2;3;3;2;3;2;3;4;2;3;1;3;3;3;3;2;3;4;2;3;3;3;2;2;2;4;3;1;3;1;3
353;44;2	00;1;0;1;2;1;5;1;2;1;1;2;1;5;4;2;5;5;5;3;2;4;3;2;2;5;2;2;4;5;2;5;2;2;4;4;4;1;1;4;4;2;1;1;4;2;1;1;1;2;1;2;1;3;2;1;3;3;2;4;3;3;1;3;2;3;3;1;3;3;2;3;3;3;3;1;2;2;3;2;1;1;2;3;3;1;1;2;3;3;2;2;3;3;4;4;2;2;3;3;3;3;3;3;4;3;3;3
354;35;2	00;1;0;2;7;2;2;6;6;2;2;3;2;4;3;3;4;5;5;4;2;4;3;2;4;5;3;2;4;2;2;4;3;2;3;2;4;3;3;4;5;5;5;3;3;2;5;5;5;2;2;4;3;4;2;2;4;4;4;4;3;4;2;4;3;1;4;3;4;4;3;3;3;4;4;2;2;3;4;4;4;2;2;4;4;2;2;2;4;4;2;2;3;4;4;1;2;2;4;4;4;4;3;4;4;4;2;4
355;32;2	00;1;0;5;2;5;2;4;2;4;3;2;4;4;4;4;4;4;5;4;3;4;3;3;2;4;3;3;3;4;3;4;3;3;4;4;3;3;3;3;3;4;4;4;4;3;2;2;2;3;2;3;2;3;2;2;3;3;3;2;2;3;2;3;2;2;3;3;3;3;2;3;2;3;3;2;2;2;3;2;2;2;1;4;3;3;2;2;3;2;3;2;2;3;2;3;2;2;3;2;2;3;3;3;3;3;1;3
356;55;2	00;1;0;2;7;1;1;7;5;4;4;6;5;4;5;2;5;5;5;5;3;4;2;4;4;2;5;5;3;5;3;3;3;5;3;5;5;5;5;5;5;5;5;5;5;5;5;5;5;2;1;3;3;4;2;1;2;2;3;3;2;4;1;3;2;1;4;2;3;2;1;4;3;3;4;2;2;3;3;2;3;2;3;4;4;3;2;1;3;3;3;2;3;3;4;2;3;2;3;3;4;3;3;3;4;1;3;3
357;36;2	00;1;0;4;3;5;3;7;3;5;5;2;5;5;2;1;5;5;3;5;1;3;4;2;1;5;1;4;4;4;3;5;1;3;5;4;2;1;1;1;3;4;3;3;3;2;1;1;1;1;4;3;1;3;1;2;3;3;3;2;3;2;1;3;2;2;4;1;3;3;3;3;2;3;3;1;1;2;3;2;1;1;2;4;2;1;1;3;3;2;1;1;3;4;4;3;2;2;3;3;3;3;2;3;3;2;2;3
358;35;2	00;1;0;3;6;3;1;7;6;3;5;5;6;5;3;3;5;3;2;5;3;5;5;2;3;4;2;2;4;3;4;5;2;3;5;2;3;2;2;2;3;2;2;3;3;4;2;3;2;2;3;4;1;4;1;3;4;4;4;3;3;3;1;4;1;3;4;2;4;4;3;3;2;4;4;1;2;4;4;2;2;2;2;4;4;2;2;3;4;2;2;2;4;4;4;4;2;2;4;3;4;4;2;4;3;2;3;4
359;32;2	00;1;0;3;6;3;2;3;5;5;5;5;3;4;4;4;5;5;3;4;2;3;3;4;3;4;3;2;4;4;2;4;4;4;3;3;3;2;3;4;4;3;3;3;3;3;2;2;3;1;3;4;1;3;2;2;3;3;3;2;3;4;1;3;1;1;4;1;3;3;2;3;2;3;4;1;1;3;3;3;2;1;3;4;4;1;2;3;3;3;1;1;3;4;4;3;1;1;4;3;4;3;2;4;3;2;3;4
360;35;2	00;1;0;5;3;5;2;4;2;5;4;3;5;4;4;3;4;4;2;3;3;3;4;3;3;3;4;3;3;4;3;3;3;2;3;4;3;3;3;4;4;4;4;4;4;3;2;2;2;2;2;3;2;3;2;2;3;2;3;2;2;2;3;3;1;2;4;3;2;3;2;3;2;2;3;2;2;2;3;3;2;2;2;3;4;2;2;1;3;3;2;1;3;2;3;3;2;2;2;2;3;2;3;3;2;2;2;3
361;67;2	00;1;0;2;5;2;2;3;3;3;3;2;3;3;3;4;3;5;4;2;3;4;3;4;4;2;4;4;2;4;3;2;4;4;2;4;2;4;4;4;4;4;4;4;4;4;4;4;4;3;2;2;3;2;3;1;2;2;2;2;2;4;2;2;3;2;4;3;3;2;2;2;3;3;2;3;3;2;2;2;3;3;2;3;2;3;3;2;2;2;3;2;2;3;2;1;3;3;2;2;3;2;3;3;2;2;2;2
362;37;2	00;0;0;5;5;5;3;3;3;5;5;5;5;3;3;2;3;5;4;2;3;3;2;3;2;3;3;2;2;3;2;3;3;3;1;3;2;2;2;2;3;2;2;2;2;2;1;1;1;3;3;3;2;3;3;2;3;2;3;3;3;3;2;3;2;3;3;3;3;3;3;3;3;3;3;2;2;3;3;3;2;2;3;3;2;2;3;2;3;3;2;2;3;3;3;3;2;2;3;3;3;3;3;3;3;3;2;3
363;35;2	00;0;0;5;7;5;1;5;6;5;4;6;5;4;3;2;5;4;2;5;4;2;3;4;1;5;3;2;4;3;2;5;3;2;4;5;2;2;4;4;2;3;3;3;3;2;1;1;1;1;2;4;1;4;1;3;4;4;4;3;4;1;2;4;1;2;3;2;3;4;2;3;1;3;4;2;1;4;4;4;1;1;3;3;3;2;1;2;4;4;1;1;3;3;1;3;1;1;4;3;3;3;2;4;3;2;2;4
364;55;2	00;1;0;5;2;3;1;2;1;3;3;1;2;3;5;3;4;5;4;3;3;3;2;1;4;1;5;3;2;5;3;4;1;4;3;4;4;3;4;4;5;5;4;4;5;5;3;3;3;2;2;1;4;2;2;1;1;1;1;2;2;4;3;2;1;1;4;4;2;1;2;3;4;2;2;4;3;2;2;1;2;2;1;2;4;3;4;2;1;1;3;3;2;2;3;1;3;3;1;2;2;2;4;2;2;2;1;2
365;38;2	00;1;0;6;5;5;1;5;1;5;6;4;6;4;3;4;4;5;4;4;3;3;3;3;2;4;3;3;4;4;3;4;3;3;4;3;3;2;3;2;4;4;4;4;4;3;2;3;3;2;3;3;1;3;2;3;2;3;3;2;2;3;2;3;2;2;3;3;3;3;3;3;2;3;3;2;2;3;3;2;2;2;2;3;2;2;2;2;3;2;2;2;2;3;3;3;2;2;3;2;3;2;3;3;3;3;2;3
366;50;2	00;0;0;5;6;5;3;5;4;6;5;3;4;3;4;3;4;4;5;3;4;3;3;2;3;4;3;3;3;4;3;3;3;2;4;3;2;3;4;3;3;4;4;3;5;4;3;4;4;1;2;3;2;4;1;2;2;3;2;2;2;3;1;2;2;2;4;2;3;2;2;3;3;2;4;2;2;2;3;2;3;2;2;3;3;2;2;2;2;2;3;2;3;2;4;2;2;2;2;2;4;3;2;3;3;2;2;3
367;35;2	00;1;0;4;2;4;2;5;6;4;4;2;5;5;3;4;5;5;3;5;3;5;3;3;5;4;3;3;5;4;4;4;3;4;5;3;4;3;4;4;4;2;3;2;4;4;2;2;2;2;2;3;2;3;2;2;3;3;3;2;3;3;2;3;2;3;3;3;3;3;2;3;3;3;3;2;2;2;3;3;2;2;2;3;3;3;2;2;3;3;2;2;2;3;3;3;2;2;2;2;3;3;3;3;3;3;2;3
368;32;2	00;0;0;5;3;5;2;5;2;5;5;3;5;4;3;2;4;4;2;4;2;3;4;2;2;4;1;3;4;3;3;4;1;3;4;3;3;2;3;3;3;2;3;3;3;2;2;2;1;2;2;3;2;2;2;2;3;3;3;3;3;3;2;2;2;3;3;2;3;3;3;3;2;2;4;2;2;3;3;3;2;2;3;3;2;2;2;2;3;3;3;2;3;3;4;3;2;2;3;3;4;3;2;3;2;3;3;3
369;38;2	00;1;0;4;2;4;2;2;2;3;2;2;2;3;2;1;4;5;1;5;1;1;4;1;1;5;2;1;4;3;1;4;2;1;4;1;2;3;3;4;3;4;2;2;3;3;1;1;5;2;3;4;2;3;2;3;3;3;4;3;4;4;1;4;2;4;4;3;4;4;4;4;2;4;4;2;1;3;4;4;2;1;3;4;2;2;1;3;4;3;2;2;3;4;4;4;2;2;4;3;2;4;2;4;2;3;3;4
370;37;2	00;1;0;4;5;4;2;5;4;4;4;6;4;3;3;2;3;5;3;3;2;4;3;2;3;3;2;3;3;3;2;4;4;2;2;3;2;2;4;4;2;2;2;2;3;3;1;1;1;2;3;3;2;3;2;2;4;2;3;3;3;3;2;3;2;3;3;3;3;3;3;3;2;3;4;2;2;2;3;2;1;2;3;3;4;2;2;3;3;3;2;2;2;3;4;3;2;2;3;2;2;3;3;3;3;2;2;3
371;30;2	00;1;0;5;6;5;3;5;5;5;5;5;5;4;4;2;4;4;3;4;2;3;4;2;2;4;2;3;4;4;3;4;2;2;4;4;3;2;3;2;2;2;2;3;2;1;1;1;1;2;4;4;2;3;2;3;3;3;3;2;3;3;3;3;2;3;4;2;3;3;3;3;2;3;4;2;2;3;3;3;1;2;3;3;3;2;2;3;3;4;2;2;3;3;3;3;2;2;3;3;3;3;3;4;3;3;3;3
372;33;2	00;1;0;5;2;6;2;6;2;6;6;5;6;4;2;2;5;5;3;5;2;3;4;1;2;5;3;3;4;3;3;4;2;2;5;3;3;3;3;4;4;3;2;3;4;3;2;2;4;2;3;3;1;3;2;2;2;2;3;2;3;3;2;3;1;3;3;1;3;2;3;2;2;2;4;2;2;4;1;1;1;1;2;3;2;2;2;1;3;2;2;1;2;3;4;3;1;1;3;2;2;3;3;3;2;2;3;1
373;33;2	00;1;0;5;5;5;2;6;2;5;6;2;3;3;5;3;3;4;4;2;4;3;2;3;2;3;3;2;2;4;3;2;4;3;1;4;2;3;4;4;4;4;4;4;4;5;3;3;4;3;3;2;2;2;3;2;2;3;2;4;3;3;1;2;2;1;3;2;2;2;2;2;3;2;2;2;3;3;3;1;3;3;2;3;2;2;3;1;3;2;2;2;2;3;2;2;3;3;2;2;2;2;4;3;2;2;2;3
374;31;2	00;1;0;4;2;3;2;2;1;3;2;3;3;3;3;4;3;5;3;4;3;4;2;5;5;5;5;3;1;5;2;3;5;3;4;4;2;2;4;5;5;4;4;5;5;5;5;5;5;2;2;3;3;1;3;2;4;1;4;1;1;3;1;2;2;2;4;4;3;3;3;3;4;4;2;3;3;2;2;3;3;4;2;4;3;4;2;2;2;2;4;2;2;1;4;2;3;3;2;1;3;2;4;1;2;1;1;1
375;31;2	00;1;0;7;3;6;2;2;3;3;3;3;3;1;4;3;1;5;5;3;4;4;2;5;5;2;5;4;1;5;4;1;5;4;2;5;5;5;5;5;5;4;4;4;5;5;5;4;5;1;2;3;4;3;2;2;3;1;3;3;3;2;1;3;1;2;4;4;3;2;2;4;4;3;4;3;1;3;3;4;4;1;3;3;4;4;2;3;3;4;3;2;2;3;4;1;1;1;3;3;4;3;3;3;4;3;2;3
376;33;2	00;1;0;4;3;3;3;5;3;5;5;3;5;4;2;1;4;4;2;3;1;1;3;2;2;5;1;3;4;3;2;3;2;4;5;3;3;2;2;2;2;2;2;3;2;3;2;2;2;2;3;3;1;3;2;3;3;3;3;3;3;3;2;3;2;3;3;2;3;3;3;3;2;3;3;2;2;2;3;2;2;2;3;3;2;2;2;3;3;2;2;2;4;4;3;3;2;2;3;3;3;3;2;4;2;2;3;3
377;30;2	00;0;0;4;2;4;3;5;2;3;3;2;3;4;5;3;4;5;4;4;2;2;4;2;2;3;3;3;3;5;3;4;3;3;3;5;4;3;3;4;4;4;4;4;4;4;4;4;2;1;2;3;1;2;2;3;3;2;2;2;3;3;1;2;2;3;4;1;3;2;2;4;3;3;4;2;2;2;3;3;2;2;3;3;1;2;2;2;3;3;1;2;2;3;4;3;2;2;3;3;4;2;4;3;3;2;2;3
378;36;2	00;1;0;6;7;6;5;4;5;5;5;6;4;4;4;3;4;3;4;4;3;4;4;3;3;4;3;4;3;4;4;4;3;4;4;5;3;3;3;4;4;4;3;4;4;4;4;4;3;2;2;2;2;2;1;3;3;3;2;2;2;2;2;2;3;2;3;3;2;2;2;2;3;2;2;3;3;3;2;2;3;3;2;2;2;3;3;2;2;2;3;3;2;2;3;2;3;3;2;2;2;2;3;2;4;2;2;2
379;30;2	00;1;0;5;5;4;2;5;3;5;5;2;5;4;2;1;4;5;3;4;2;2;4;2;2;4;2;1;4;3;2;5;1;2;4;4;2;2;2;2;3;2;1;1;2;2;1;1;1;2;2;1;1;3;1;3;2;4;3;2;3;4;1;3;2;3;2;1;3;3;3;4;2;3;3;1;2;3;3;2;1;2;3;3;3;1;2;3;3;2;1;2;3;3;4;3;2;2;3;3;2;3;4;3;3;3;4;3
380;34;2	00;1;0;3;5;4;2;5;5;5;5;3;5;5;2;2;4;5;3;3;2;3;2;3;1;3;4;3;3;4;4;3;3;2;2;3;3;3;4;4;3;4;4;3;3;3;3;2;2;1;2;3;2;3;1;2;3;2;3;3;3;4;2;3;2;2;3;3;3;2;3;3;3;3;4;2;2;2;3;3;2;2;2;3;3;2;2;2;3;2;2;1;2;3;4;3;2;2;2;3;4;3;3;3;3;3;2;2
381;33;2	00;1;0;6;2;5;1;5;2;5;5;2;5;4;2;1;5;5;2;4;1;4;4;2;3;3;3;2;4;4;4;4;1;3;4;3;3;3;3;4;3;4;3;4;4;4;3;3;2;2;3;3;2;3;2;1;2;3;3;3;3;3;2;3;3;3;1;3;3;3;2;3;3;3;3;2;2;2;3;2;1;2;2;3;3;2;2;3;3;2;2;2;2;3;3;3;2;2;3;3;2;3;2;3;3;2;3;3
382;36;2	00;1;0;5;3;2;2;4;4;4;2;2;4;4;3;1;4;4;1;4;2;2;3;3;1;4;1;2;4;3;1;4;4;1;5;2;2;2;2;1;4;3;2;2;3;3;1;1;1;3;4;3;2;3;2;3;2;3;4;3;3;2;2;4;3;4;3;2;4;4;4;2;2;4;4;1;2;3;4;2;2;2;4;4;4;2;2;4;4;2;2;2;4;4;4;4;2;2;4;4;4;4;3;4;3;4;4;4
383;33;2	00;1;0;4;3;2;1;6;2;6;6;3;7;5;1;2;5;3;3;5;1;3;1;3;1;5;2;1;4;2;1;5;3;1;4;2;2;2;2;4;2;3;2;1;1;2;2;1;1;2;3;1;2;4;2;3;1;4;4;1;3;4;3;4;2;3;4;3;4;3;3;2;2;4;4;2;1;1;3;1;1;2;2;3;3;1;1;1;4;1;2;2;2;4;4;1;2;2;4;2;4;2;3;3;3;3;3;4
384;31;2	00;1;0;5;5;5;2;6;3;5;6;5;5;5;4;2;5;4;2;5;1;4;4;1;2;4;1;3;4;3;2;5;1;2;4;4;2;1;2;2;4;4;2;2;3;3;1;1;1;2;3;1;1;4;3;2;1;4;4;4;4;2;2;4;2;4;2;2;4;3;2;2;1;4;2;2;2;3;4;1;2;2;2;4;2;4;2;2;4;1;2;1;3;4;2;2;1;2;4;3;2;3;4;4;2;2;3;3
385;36;2	00;1;0;3;3;2;2;3;4;5;5;4;5;3;3;2;3;3;2;5;3;4;3;3;5;3;3;3;5;5;5;5;3;5;5;5;5;3;4;4;5;5;5;5;5;4;3;2;1;2;2;3;1;3;3;1;3;1;3;2;3;3;1;3;2;1;4;1;3;3;1;3;3;2;3;2;3;2;3;3;2;2;1;3;3;3;3;2;3;3;2;2;2;3;4;3;2;2;3;2;3;2;3;3;4;4;2;3
386;38;2	00;0;0;5;5;5;3;4;2;2;2;2;2;3;3;4;3;5;5;2;2;5;2;3;3;2;4;4;2;5;4;3;3;5;3;5;3;4;4;5;5;5;5;5;5;5;3;4;3;2;2;2;4;1;2;1;1;2;3;1;1;4;2;1;2;2;4;4;1;3;2;3;3;1;4;4;2;2;3;3;3;2;2;3;4;4;3;3;2;3;3;2;3;3;4;2;2;3;2;2;3;2;4;3;3;2;2;2
387;49;2	00;0;0;3;5;3;2;5;3;2;2;5;3;4;5;4;4;4;4;3;2;2;2;2;5;2;2;5;2;5;5;3;2;4;2;5;4;5;5;5;5;5;5;5;5;5;4;4;4;1;2;4;1;2;1;2;4;1;3;4;4;4;1;4;2;1;4;4;4;4;2;4;4;4;4;4;2;2;3;4;4;2;3;3;4;4;2;2;3;4;3;1;3;3;4;2;2;2;3;3;4;3;4;3;3;3;3;4
388;29;2	00;1;0;4;5;5;3;5;2;5;5;5;5;5;4;3;5;5;4;5;1;3;5;1;1;4;2;3;4;4;3;5;1;2;5;2;2;1;2;2;3;3;3;2;2;1;1;1;1;2;3;1;1;4;2;4;1;3;4;2;3;1;1;4;2;4;1;3;4;3;3;2;3;3;2;2;2;3;4;1;2;2;3;4;2;2;2;2;4;2;2;1;3;4;2;3;2;2;3;3;3;3;3;4;2;2;2;3
389;41;2	00;1;0;7;5;5;5;6;6;7;6;6;7;5;3;3;5;5;5;5;1;2;5;1;1;5;4;3;5;4;1;5;4;1;5;4;3;1;1;1;3;5;5;4;4;5;5;1;1;1;4;3;1;4;1;1;4;4;4;4;4;1;1;4;1;4;4;1;4;4;1;4;3;4;4;1;1;2;4;4;2;1;4;4;4;1;1;2;4;4;1;1;2;4;4;1;1;1;4;4;4;4;1;4;4;4;4;4
390;37;2	00;1;0;5;6;6;3;6;6;6;6;5;5;4;4;2;4;4;2;4;3;2;2;3;2;5;3;2;4;4;2;4;3;2;4;4;2;2;2;3;4;2;2;2;2;2;1;1;1;2;3;2;1;3;2;2;2;4;3;4;3;3;1;3;2;2;2;2;3;3;3;2;1;3;3;2;2;3;3;2;1;2;4;3;3;2;2;4;3;2;1;2;3;3;2;3;2;2;3;4;2;3;1;4;2;2;3;3
391;36;2	00;0;0;2;6;2;4;5;5;4;4;4;4;5;2;2;5;5;5;5;1;3;4;1;2;2;3;3;3;3;3;3;1;3;5;3;4;2;3;4;4;4;4;4;4;4;4;4;3;1;2;2;2;1;2;1;2;3;2;3;3;4;1;2;2;2;4;3;2;3;2;2;4;2;4;2;2;2;3;3;2;2;2;3;4;2;3;3;2;2;3;2;2;2;4;3;2;2;2;3;4;3;3;2;2;2;2;2
392;40;2	00;1;0;6;6;5;2;6;6;6;5;5;7;4;4;4;4;4;3;3;2;2;4;3;2;4;2;3;3;3;3;3;2;4;4;4;2;2;3;2;2;2;3;3;3;2;4;4;4;2;3;2;2;3;2;3;4;3;3;3;3;3;2;3;1;2;4;2;3;2;2;2;3;3;1;2;1;3;3;2;2;2;3;3;1;2;1;2;3;2;2;2;3;3;4;4;2;2;3;3;4;3;2;3;2;2;3;3
393;55;2	00;1;0;4;6;4;3;5;5;5;5;5;4;3;4;2;4;5;4;3;3;3;2;3;3;4;4;2;3;3;2;4;3;3;3;2;3;3;2;2;2;2;3;2;2;2;2;2;1;2;2;2;1;3;2;2;2;2;3;2;2;3;2;3;2;3;4;2;3;3;2;3;2;3;4;2;2;3;3;2;2;2;2;2;4;1;2;3;3;2;1;2;3;2;4;3;2;2;3;3;4;3;2;3;2;3;2;3
394;43;2	00;1;0;4;2;5;2;4;2;4;4;3;5;4;4;2;4;4;4;4;2;3;3;1;2;4;2;3;4;2;2;4;1;2;4;2;2;1;1;1;3;3;3;2;2;2;1;1;1;4;3;2;2;3;4;2;2;2;2;2;3;2;2;3;4;4;3;2;3;2;2;2;2;3;2;2;3;2;3;2;1;3;2;3;2;2;3;2;3;2;2;3;2;3;3;2;3;3;3;2;4;2;3;3;2;2;2;3
395;38;2	00;1;0;2;4;3;3;3;4;3;3;5;2;4;3;2;4;4;3;4;2;3;4;2;2;4;2;3;4;3;2;4;2;3;4;3;2;2;2;3;2;2;2;2;2;3;2;2;1;1;2;4;1;3;2;2;3;1;4;2;3;3;2;3;2;3;3;1;3;3;3;3;2;3;4;1;1;3;3;3;1;1;2;3;4;1;1;3;3;3;1;2;3;3;4;3;1;1;3;2;2;3;2;3;4;2;2;3
396;52;2	00;0;0;5;5;5;2;5;3;5;5;5;5;3;3;3;4;5;3;4;2;3;3;2;3;3;2;2;3;3;2;4;2;2;3;3;3;3;3;4;4;4;3;3;4;3;2;3;3;2;2;2;2;4;2;3;3;3;3;2;2;3;2;3;2;3;2;2;3;2;4;2;3;3;3;2;3;2;3;2;2;3;3;3;1;2;2;1;3;2;2;2;3;3;3;2;2;2;3;2;2;2;3;3;2;3;2;3
397;34;2	00;1;0;6;6;2;2;2;6;6;6;6;6;5;4;2;5;5;2;5;1;2;4;1;2;5;1;2;4;3;1;4;1;3;4;4;2;1;3;1;1;2;1;1;1;2;1;1;1;3;3;2;1;3;2;3;2;3;3;3;3;4;4;4;2;3;4;4;4;4;4;2;3;3;2;2;2;3;3;1;1;1;3;2;3;1;2;2;3;1;1;1;2;3;4;1;1;1;3;3;4;4;2;4;4;3;3;4
398;36;2	00;0;0;5;5;5;2;3;2;4;4;3;4;3;4;3;4;4;2;3;1;2;2;3;4;3;3;3;4;3;4;4;2;2;4;4;3;2;3;4;4;4;4;2;3;3;3;3;4;3;2;1;2;2;3;2;1;3;3;3;3;1;3;3;3;2;1;3;2;3;3;1;4;3;1;2;3;2;3;2;2;3;3;2;1;3;3;2;2;1;3;3;2;3;1;2;3;3;2;3;1;3;3;3;2;2;3;2
399;29;2	00;0;0;2;6;2;5;5;4;3;4;5;4;4;2;3;5;5;3;4;3;3;4;3;2;4;2;3;4;3;2;5;2;3;5;4;2;2;2;2;3;3;2;3;3;2;2;2;2;2;3;2;2;3;2;3;2;3;2;2;3;2;2;3;1;3;4;2;3;3;3;2;2;4;2;2;2;4;4;2;2;1;3;3;2;2;2;3;3;2;2;2;3;4;3;3;2;1;3;3;1;4;2;3;2;2;2;3
400;30;2	00;1;0;5;5;5;3;5;5;5;5;5;5;3;3;3;3;4;2;3;2;4;3;2;2;3;3;3;4;4;4;4;2;4;3;4;3;3;3;3;4;2;3;4;4;4;3;3;2;2;3;2;2;3;2;3;2;3;4;3;3;2;1;4;2;3;2;2;4;2;2;2;2;3;1;2;2;3;3;2;2;2;3;3;3;2;2;3;3;2;2;2;3;4;3;2;2;3;2;3;3;3;2;4;2;3;2;3
401;47;2	00;1;0;6;5;3;1;5;3;5;5;2;3;4;5;4;4;5;3;4;2;5;4;3;2;4;2;3;3;5;3;4;3;4;4;5;5;3;3;4;4;4;3;4;4;5;3;3;3;2;1;2;1;3;2;1;1;3;3;3;3;2;1;3;2;2;2;1;2;3;1;1;3;3;4;1;2;2;4;1;2;2;2;4;4;2;2;3;4;1;1;3;2;2;2;2;2;2;2;2;1;2;3;3;2;2;2;2
402;50;2	00;1;0;5;6;6;3;5;5;5;5;5;5;4;4;4;4;4;2;4;4;4;3;2;4;2;4;4;2;4;3;3;3;4;4;4;3;3;3;4;3;4;4;4;4;4;3;3;3;2;2;3;3;4;2;2;3;2;3;3;3;4;3;3;3;2;4;3;3;2;2;3;2;3;4;3;2;2;3;3;2;2;2;3;3;3;2;2;3;3;2;2;2;3;4;2;3;2;3;3;4;3;3;3;4;3;3;3
403;34;2	00;1;0;4;3;4;3;3;3;4;5;3;4;3;3;3;3;5;2;3;3;3;3;3;2;2;4;4;2;4;4;3;3;3;4;4;2;3;4;4;5;5;5;5;5;4;3;3;1;1;3;4;2;4;1;2;4;1;4;3;4;4;2;4;1;4;4;3;4;3;3;4;4;4;4;2;1;3;4;4;2;1;3;4;4;2;1;3;4;4;2;1;2;4;4;2;1;1;4;2;4;4;3;4;4;4;4;4
404;34;2	00;1;0;5;3;5;2;5;2;5;5;2;5;5;4;3;4;5;5;4;2;3;3;3;2;4;2;3;4;4;3;5;3;3;4;4;3;2;3;4;5;4;4;3;3;5;4;3;2;2;3;1;2;2;2;2;3;3;3;2;3;3;2;3;2;2;4;1;3;2;2;3;3;3;4;2;2;2;3;2;2;2;2;3;4;2;2;2;2;2;2;2;2;2;4;2;2;3;2;2;4;2;3;3;4;2;2;3
405;33;2	00;1;0;7;6;7;1;5;2;6;5;4;6;2;3;5;3;5;5;4;2;5;2;3;3;2;4;3;3;5;2;3;3;3;3;5;3;5;3;5;5;5;5;5;5;5;4;5;5;4;3;3;4;3;2;1;2;2;4;2;3;4;2;4;2;1;4;2;4;1;3;3;3;4;4;3;3;2;4;3;2;4;2;4;4;3;2;2;4;3;3;3;2;4;4;1;2;3;4;4;4;2;3;4;4;3;3;4
406;40;2	00;1;0;6;2;6;1;7;1;7;7;2;7;5;3;3;5;5;3;5;1;1;5;1;2;5;1;3;5;3;2;5;1;1;5;3;1;2;2;2;4;5;5;4;4;3;1;1;1;2;4;1;1;4;1;3;4;4;4;3;3;2;1;4;1;3;1;2;4;4;3;3;2;4;4;1;2;3;4;3;2;2;3;4;4;1;1;3;3;2;1;3;3;4;1;3;1;1;4;2;2;3;3;4;3;3;3;4
407;30;2	00;1;0;3;3;3;3;5;3;5;4;3;5;4;5;3;4;5;4;5;2;4;3;3;2;4;3;3;4;4;4;4;3;2;4;4;3;3;2;3;4;4;4;4;4;4;4;4;2;2;3;2;2;3;2;2;2;3;4;3;3;2;2;3;2;3;4;3;3;3;4;2;2;3;2;3;3;4;4;2;3;2;3;3;3;3;2;2;3;2;2;2;3;3;4;3;2;2;3;2;4;3;3;4;4;2;3;2
408;38;2	00;1;0;7;5;7;3;5;4;7;5;3;6;4;3;2;4;5;1;4;2;3;3;2;2;4;2;3;4;2;3;3;3;2;5;3;2;1;2;1;3;3;2;3;3;2;1;1;1;2;3;2;1;3;2;4;2;3;3;3;3;3;1;3;1;3;2;2;3;3;3;2;2;3;3;1;2;3;3;2;1;2;2;3;2;1;2;2;3;2;1;2;3;3;3;3;2;2;3;3;4;3;2;3;3;2;3;3
409;41;2	00;1;0;5;5;5;3;5;3;5;5;3;5;3;2;1;3;5;3;4;1;4;2;3;3;3;3;3;4;3;3;4;4;3;3;3;1;1;3;3;4;4;4;4;4;4;1;1;1;2;3;1;1;2;2;4;2;3;2;3;2;2;1;3;1;3;2;1;3;2;2;2;2;3;2;1;2;2;3;2;1;1;3;3;3;1;1;3;3;2;1;2;2;3;2;3;1;1;2;3;2;3;2;2;2;2;2;2
410;42;2	00;1;0;4;5;4;3;3;4;4;4;3;4;4;3;3;4;3;3;3;3;4;3;3;3;3;3;3;3;4;3;3;3;2;3;4;3;2;2;4;4;4;3;2;3;2;2;2;2;2;3;2;2;2;2;2;2;3;2;3;3;2;2;2;2;2;2;2;2;3;2;2;3;2;2;2;2;2;3;2;2;2;3;2;2;2;2;2;2;2;2;2;2;2;2;3;2;2;2;3;1;2;3;3;2;2;2;3
411;35;2	00;1;0;3;3;5;2;3;2;4;5;3;4;4;4;3;4;5;2;3;2;4;4;3;3;3;2;3;2;4;3;3;3;4;2;4;3;2;3;2;4;4;4;4;4;3;1;1;2;3;3;3;2;4;2;2;2;3;4;3;3;2;1;4;2;4;2;2;3;3;3;2;2;2;1;2;2;3;4;2;2;2;3;4;1;3;2;3;4;2;2;2;3;4;3;2;2;2;3;2;2;4;3;4;2;2;4;4
412;35;2	00;1;0;5;2;5;1;6;3;6;5;5;5;5;5;5;5;5;3;5;4;4;4;4;2;3;3;4;2;3;3;4;4;4;4;4;4;4;4;5;5;5;5;5;5;5;4;4;4;1;3;2;2;2;1;2;3;2;2;3;3;3;1;2;2;2;4;2;2;4;3;3;2;2;4;3;2;1;3;3;3;2;2;3;4;3;2;2;2;3;3;1;2;2;4;1;1;1;3;2;4;2;2;3;3;2;1;3
413;37;2	00;1;0;4;6;2;3;2;5;2;2;5;2;4;5;3;4;5;3;5;2;3;4;4;4;3;3;3;3;4;4;5;4;3;4;3;4;3;2;4;3;4;4;4;5;2;1;1;1;2;4;2;2;3;2;3;1;2;2;2;2;3;1;2;2;3;2;3;3;3;3;3;3;3;2;2;2;3;3;2;1;2;2;4;1;2;2;2;3;2;2;3;3;2;1;2;2;3;2;3;3;2;2;3;1;2;2;3
414;52;2	00;0;0;5;3;4;2;3;3;5;4;5;4;3;3;4;4;5;3;3;4;4;3;4;3;2;4;4;2;5;4;3;4;3;3;4;3;4;3;4;3;4;4;4;5;3;3;3;2;2;3;3;2;2;2;3;3;2;3;2;3;4;2;3;2;1;2;2;4;2;2;3;3;4;2;2;2;3;4;2;2;2;4;4;2;3;2;3;4;2;2;2;3;3;2;3;2;2;2;3;2;3;3;4;3;2;2;3
415;39;2	00;1;0;6;3;6;2;6;2;6;6;2;6;5;3;2;5;5;2;5;2;3;5;1;2;5;1;2;4;2;2;4;1;2;5;2;2;2;2;2;2;2;2;1;2;3;1;1;1;3;3;2;1;2;2;2;2;3;3;3;3;2;2;3;2;3;4;2;3;3;3;2;2;3;4;2;2;3;3;2;2;2;3;3;2;2;2;3;3;3;2;2;3;3;4;3;2;2;3;3;2;3;2;3;2;3;3;3
416;36;2	00;1;0;5;7;3;2;1;5;5;3;6;3;4;4;5;5;5;5;4;3;5;3;3;3;3;4;4;4;5;2;4;3;4;4;3;5;3;4;4;5;5;4;4;5;5;3;3;5;3;2;2;2;1;3;1;2;3;2;3;2;3;1;2;2;1;2;3;2;3;2;3;4;2;2;2;3;2;3;3;1;3;1;3;4;2;3;2;3;3;2;2;3;3;4;2;2;3;2;3;4;2;3;2;4;2;3;3
417;31;2	00;1;0;6;5;6;2;6;3;6;6;4;6;5;4;2;5;5;2;4;1;4;3;3;3;4;3;3;3;5;3;4;4;4;4;4;4;3;3;3;3;2;3;3;3;2;2;2;2;2;3;2;2;3;2;3;2;3;3;4;3;3;2;3;1;3;2;2;3;4;3;2;2;3;4;2;2;3;3;2;1;2;3;4;3;2;2;3;3;2;2;1;3;3;4;3;1;2;3;3;1;3;2;3;2;3;3;4
418;32;2	00;1;0;5;7;5;5;4;5;5;5;6;4;3;2;2;4;5;3;4;2;1;3;2;3;3;2;3;3;4;3;4;1;2;3;4;2;4;4;5;5;5;4;4;4;3;3;3;2;1;3;2;2;3;1;3;3;3;3;4;3;2;2;3;2;2;3;3;3;3;3;3;2;3;3;2;1;4;3;3;2;2;3;3;3;2;1;3;3;3;2;2;3;4;4;4;1;2;3;3;3;3;1;3;3;3;3;3
419;44;2	00;1;0;2;4;2;1;4;2;3;2;2;2;3;5;4;3;4;1;2;3;3;1;4;3;1;5;1;1;5;1;3;3;5;1;5;5;3;2;3;5;5;3;3;5;5;2;2;3;2;2;3;2;3;2;3;3;2;3;3;3;3;2;3;2;3;3;2;3;3;2;3;4;3;4;2;2;3;3;3;3;2;3;4;4;3;2;2;4;3;2;2;3;4;4;3;2;2;4;4;3;4;3;4;3;4;3;4
420;33;2	00;1;0;2;2;2;1;6;2;6;6;2;6;4;1;1;5;4;3;4;2;3;3;3;2;4;2;1;4;3;2;5;4;2;4;3;2;3;2;1;2;1;1;1;1;2;1;1;1;2;2;3;1;4;1;3;3;4;4;3;4;3;1;4;1;4;2;2;4;3;4;3;2;4;3;1;1;3;4;2;1;1;2;4;3;1;1;2;4;2;1;1;1;4;4;4;1;1;3;3;1;3;3;4;2;1;3;3
421;40;2	00;1;0;6;3;6;2;7;3;6;6;3;6;4;3;2;4;5;3;4;1;5;4;1;3;3;2;4;4;4;3;4;1;4;3;4;3;2;1;3;2;3;3;1;2;2;1;1;2;3;2;2;2;3;3;1;1;3;3;2;2;3;1;3;3;3;4;2;3;2;3;3;3;3;1;2;2;3;3;2;1;2;1;3;2;1;2;2;3;3;1;2;3;3;4;3;3;3;3;3;1;3;3;3;3;2;3;3
422;43;2	00;0;0;3;6;4;3;2;6;4;3;4;2;2;4;3;3;5;4;3;3;2;3;2;3;2;4;3;3;3;4;5;1;3;2;4;3;4;4;3;3;3;3;2;2;2;1;1;2;2;3;3;2;3;1;3;3;2;4;3;2;4;2;3;2;3;4;2;3;3;3;4;3;4;4;2;1;3;3;3;1;2;3;3;4;2;2;3;3;3;2;2;4;4;2;2;2;2;3;3;4;3;2;3;4;3;4;3
423;37;2	00;1;0;7;2;7;1;7;2;7;7;2;7;5;3;1;5;5;4;4;1;2;4;1;1;5;2;2;5;4;2;4;2;2;5;5;2;2;2;2;4;2;2;2;2;3;2;2;1;1;3;1;2;4;2;2;1;4;3;4;4;2;1;4;3;4;3;1;4;4;4;1;2;4;2;1;1;3;4;1;1;1;3;4;2;2;1;3;4;1;1;3;3;4;2;3;3;2;3;4;4;4;2;3;1;4;3;3
424;42;2	00;1;0;6;2;6;2;6;2;6;6;2;6;3;3;3;3;4;2;4;3;3;3;3;3;3;2;3;4;3;3;4;2;2;3;3;4;1;3;2;4;4;4;4;4;4;3;2;2;2;2;3;2;4;2;1;3;3;4;3;4;4;2;4;2;3;4;2;4;2;3;4;2;4;4;2;2;3;4;4;2;2;2;3;4;2;2;2;4;4;2;2;4;4;4;4;2;1;4;2;4;4;3;4;2;2;2;2
425;38;2	00;1;0;6;5;5;1;5;3;6;5;3;5;3;3;2;4;5;3;3;2;2;2;1;3;4;2;3;4;2;2;4;1;3;5;3;1;2;3;3;3;3;3;2;3;3;2;2;2;2;3;1;2;3;2;3;1;2;3;2;3;2;2;3;3;2;3;3;3;2;3;1;2;3;2;2;2;3;3;1;1;2;2;3;2;2;2;3;3;1;2;2;3;2;2;3;2;2;3;2;2;3;4;3;1;2;2;3
426;35;2	00;1;0;7;3;7;3;6;2;6;6;3;6;4;5;5;4;5;5;5;3;5;2;3;4;2;4;4;3;5;4;4;1;4;3;4;4;4;4;4;5;5;5;5;5;5;4;4;4;1;1;3;3;1;2;4;3;2;1;1;2;4;2;2;3;3;4;3;2;1;3;4;4;2;3;3;2;1;2;3;2;2;2;2;3;3;2;2;2;2;3;1;2;3;4;1;2;2;2;2;2;2;4;2;4;2;2;2
427;29;2	00;0;0;2;5;2;3;2;6;2;2;6;2;4;3;3;4;5;4;2;2;3;2;2;2;4;3;3;3;4;3;3;4;2;2;4;3;3;4;2;4;5;5;5;5;4;3;3;1;1;3;2;2;3;2;3;3;3;3;3;3;2;2;3;1;3;3;1;3;3;2;4;2;3;3;1;1;3;3;3;1;1;3;3;3;1;1;4;3;3;1;1;3;3;3;2;1;1;3;3;2;3;1;3;3;3;3;3
428;37;2	00;0;0;6;4;5;2;5;6;6;2;3;3;4;4;4;4;5;4;4;2;4;2;3;3;3;4;3;2;4;4;4;3;3;3;4;4;4;4;4;5;5;5;4;4;4;4;4;4;2;3;3;2;3;2;2;2;3;2;2;2;3;2;2;3;2;2;2;3;2;3;3;3;3;3;2;2;2;3;3;3;2;3;3;3;2;2;2;2;3;2;3;3;3;3;2;3;3;2;2;2;2;3;2;2;3;2;2
429;29;2	00;1;0;4;7;5;3;2;2;5;2;6;4;3;5;5;3;5;3;2;4;4;2;3;3;1;5;4;2;5;5;2;3;4;2;4;5;4;4;5;5;5;3;4;5;5;2;2;2;1;3;4;1;4;1;2;3;2;4;3;4;4;1;4;1;1;3;2;4;2;1;4;4;4;2;2;2;2;4;3;2;1;1;4;4;2;2;2;4;4;1;1;2;4;4;3;1;1;4;3;1;3;2;4;2;3;3;4
430;29;2	00;0;0;4;5;4;3;5;5;4;3;4;3;3;5;3;3;5;3;2;5;4;3;5;4;2;5;4;1;4;4;3;4;4;3;4;5;4;4;5;4;4;3;4;4;3;3;3;2;2;2;3;2;3;2;2;2;1;3;2;2;3;2;3;2;2;2;2;2;2;2;3;4;2;3;3;2;2;3;3;3;2;3;2;2;3;2;2;3;3;2;1;2;2;2;2;2;2;2;3;3;2;3;2;2;2;3;3
431;38;2	00;1;0;6;3;6;1;6;3;6;6;5;6;5;3;2;5;4;2;5;1;2;5;1;2;5;1;2;5;1;2;5;2;2;5;2;2;1;1;1;1;1;2;2;2;1;1;1;1;2;4;2;1;4;2;2;2;4;4;3;3;2;2;4;2;3;3;3;3;3;3;2;2;3;4;1;2;4;4;1;1;1;4;4;4;1;2;3;4;1;1;2;4;4;3;4;2;2;4;4;1;4;2;4;2;2;3;4
432;39;2	00;1;0;5;5;5;3;5;5;5;5;5;5;3;2;3;4;5;2;3;1;3;3;2;2;5;2;3;3;3;4;4;2;3;3;3;3;2;2;3;2;1;1;1;1;1;1;1;1;2;3;3;1;3;2;2;3;3;3;3;3;4;1;3;2;2;4;2;3;3;3;4;2;3;4;1;2;2;3;4;2;1;3;3;4;2;1;3;3;4;2;1;3;3;4;2;2;2;3;3;4;3;2;3;4;3;3;3
433;35;2	00;1;0;6;2;6;2;5;2;5;3;2;5;4;3;3;4;5;3;4;1;3;4;2;2;4;2;3;4;4;3;4;2;3;4;3;3;2;2;2;3;2;3;2;2;4;1;2;1;2;2;2;2;2;2;2;2;3;3;3;3;3;2;3;2;3;2;2;3;3;2;2;3;2;2;2;2;2;3;2;2;2;2;3;2;2;2;2;3;2;2;2;2;3;2;3;2;2;3;3;2;2;2;3;2;2;3;2
434;32;2	00;1;0;6;7;6;5;5;6;6;6;7;6;4;4;2;4;1;2;5;2;2;5;1;1;4;2;1;5;3;2;5;1;3;5;3;3;2;2;2;1;3;1;3;2;2;1;1;1;1;3;3;1;3;1;3;1;4;4;3;3;4;1;3;1;3;4;2;3;4;3;3;2;3;4;2;1;3;4;2;2;1;2;3;2;2;1;3;3;2;1;1;3;3;4;2;1;1;3;3;4;3;2;3;2;2;3;3
435;45;2	00;0;0;5;5;5;3;5;5;4;3;5;4;4;4;5;4;4;4;4;2;4;2;4;4;2;4;5;3;5;4;2;2;5;3;5;5;5;5;5;5;5;5;5;5;5;5;5;5;2;2;3;4;2;2;1;3;2;3;3;4;2;3;3;2;3;3;4;3;1;3;2;4;3;4;4;2;2;3;3;4;2;2;4;4;4;2;3;3;3;4;2;3;3;4;1;2;3;3;3;3;3;2;3;3;3;3;4
436;36;2	00;1;0;6;5;6;2;2;2;3;5;2;4;4;4;3;4;5;3;5;2;4;4;1;2;4;2;2;4;4;3;4;1;3;5;3;2;3;4;4;4;4;4;4;3;4;3;3;2;3;3;1;2;3;3;1;1;4;2;2;3;3;1;3;3;2;1;3;2;2;2;1;3;2;2;2;3;3;3;2;2;3;1;3;2;2;3;1;3;2;2;3;1;3;1;2;2;2;3;1;3;3;3;3;3;2;2;3
437;30;2	00;0;0;5;6;5;5;5;2;5;5;5;5;3;4;4;4;5;4;5;2;4;3;2;4;4;4;3;3;4;4;2;1;4;4;4;4;2;5;3;5;5;4;4;4;5;5;5;4;2;4;3;2;3;2;1;2;3;3;1;3;1;2;3;2;3;2;3;3;2;2;2;3;3;2;3;2;4;3;2;3;2;3;3;1;3;2;3;3;2;2;3;3;3;3;2;2;2;3;2;3;3;2;3;3;3;3;3
438;39;2	00;1;0;5;5;5;2;5;3;5;3;3;5;4;3;3;4;4;4;4;2;4;4;3;3;3;3;4;3;5;4;4;3;4;4;5;3;3;3;3;4;3;3;3;4;4;4;3;2;3;2;3;1;3;2;3;3;3;3;2;3;3;1;3;2;3;4;3;3;2;3;4;3;3;4;2;2;3;3;3;2;2;2;3;4;2;2;3;3;3;2;2;3;3;4;3;3;2;3;3;4;3;3;3;4;2;3;3
439;42;2	00;1;0;1;6;1;1;1;2;2;2;2;2;2;3;1;1;2;1;1;5;2;1;2;3;3;4;1;2;5;1;3;4;1;1;5;1;1;1;1;1;1;2;2;2;2;1;1;1;2;2;4;1;4;1;2;4;3;4;1;2;4;1;4;1;4;4;2;4;4;4;4;2;4;4;1;1;4;4;4;1;1;1;4;4;1;1;2;4;3;1;1;3;4;2;4;1;1;4;2;4;2;3;4;2;4;3;3
440;35;2	00;1;0;2;5;2;2;6;5;5;5;2;6;5;1;1;5;5;1;3;2;3;4;1;2;5;1;2;4;3;2;5;1;1;4;3;2;2;2;2;4;4;3;2;5;2;1;1;1;3;4;3;4;4;2;3;3;2;4;3;4;3;1;4;2;3;3;2;4;2;3;3;1;4;4;1;2;3;4;2;1;2;4;4;3;1;2;2;4;3;1;2;3;4;4;4;2;1;3;4;4;3;2;4;4;3;3;3
441;35;2	00;1;0;3;5;3;3;4;4;4;3;6;4;4;4;4;4;4;2;4;1;3;2;2;2;3;3;3;2;5;3;4;2;3;3;3;2;4;3;5;5;5;4;4;4;5;3;4;3;1;4;3;1;3;1;2;1;2;3;3;3;3;1;3;1;3;3;3;3;2;1;3;3;3;2;2;2;2;3;1;3;2;2;3;2;3;2;3;3;2;2;1;3;3;2;1;1;1;2;3;1;2;2;2;2;2;3;3
442;40;2	00;0;0;5;5;6;5;6;5;5;6;6;6;5;3;3;4;4;3;5;1;3;5;2;2;4;3;3;4;4;4;3;2;3;5;5;3;1;1;2;4;4;3;3;4;3;3;3;1;1;3;3;2;4;2;3;3;4;3;3;4;4;2;4;1;3;4;3;4;1;3;3;1;4;3;3;1;3;4;4;2;2;3;4;2;3;1;4;4;3;3;2;3;4;4;2;1;1;3;3;3;4;2;4;4;4;3;4
443;57;2	00;1;0;1;5;2;5;4;5;3;3;5;3;4;3;3;4;5;3;4;1;2;3;2;1;4;2;3;3;3;3;4;1;3;4;5;2;1;2;2;3;4;2;4;3;1;1;1;1;2;3;4;2;4;1;2;4;3;4;3;4;4;1;4;2;4;4;2;4;3;2;4;2;3;4;2;1;3;4;4;1;2;4;4;4;1;1;3;4;4;1;1;3;4;4;3;2;2;4;3;4;3;2;4;4;3;3;3
444;39;2	00;1;0;4;3;4;3;3;5;2;2;4;4;3;5;4;3;5;3;2;3;5;1;4;3;1;4;4;2;5;5;2;4;3;2;5;5;3;2;2;5;4;4;4;4;4;4;4;3;2;2;2;2;2;3;2;2;2;2;2;2;3;2;2;3;2;2;3;2;2;3;3;4;2;3;3;2;2;3;2;3;3;1;3;2;4;3;1;3;2;3;2;2;2;3;2;2;3;2;2;3;2;3;3;2;2;2;3
445;44;2	00;1;0;4;6;3;6;6;6;2;3;3;2;4;2;4;5;3;4;3;2;4;2;2;2;5;2;3;5;2;3;4;2;2;4;3;2;2;3;2;3;4;3;3;4;2;2;2;3;1;3;2;1;3;1;3;2;3;3;2;3;2;2;3;2;3;2;1;3;2;3;2;1;3;4;1;1;3;3;3;1;1;1;3;4;1;1;2;3;3;1;1;3;3;4;3;1;2;3;3;4;3;2;3;3;3;2;3
446;36;2	00;1;0;5;5;5;3;5;3;5;5;5;5;3;3;2;4;4;2;3;2;3;3;2;3;3;3;3;4;4;3;4;2;4;3;4;4;2;3;3;4;4;4;3;3;3;2;3;1;2;3;3;2;3;2;2;3;2;2;3;3;4;1;2;2;3;4;2;2;3;2;3;3;2;2;2;2;2;3;2;2;2;3;3;2;2;2;3;3;3;2;2;2;3;4;3;3;2;3;3;4;2;3;3;3;2;2;2
447;39;2	00;1;0;1;5;1;2;3;2;3;3;2;3;5;2;1;5;5;3;4;1;3;3;3;3;4;3;2;5;2;1;5;2;2;4;2;3;2;2;3;3;3;2;3;2;2;1;1;1;3;3;2;1;4;3;2;3;4;4;3;3;3;1;3;3;3;4;2;4;3;3;3;1;4;4;1;2;2;4;3;1;1;2;4;4;1;2;2;4;3;1;2;3;4;4;4;3;3;3;2;2;3;4;4;4;4;2;4
448;30;2	00;0;0;5;5;5;3;5;2;5;2;3;5;4;2;1;4;4;3;4;1;2;3;2;3;5;2;3;3;4;3;4;2;3;4;4;3;2;2;3;4;1;3;4;3;3;3;3;2;1;3;3;2;4;2;3;3;4;4;3;2;2;2;4;3;3;3;2;4;3;4;3;2;4;4;2;2;2;4;3;2;3;3;4;4;2;3;2;4;3;2;2;2;4;3;3;3;3;3;3;2;4;3;4;3;4;2;3
449;39;2	00;1;0;5;3;6;2;3;5;4;5;3;3;4;2;3;4;4;3;3;2;3;2;2;3;3;2;4;3;2;3;3;2;3;4;3;2;3;2;1;2;2;3;3;3;2;2;2;1;2;3;3;2;3;2;2;3;2;3;1;2;4;2;3;2;2;4;2;3;2;2;4;1;3;4;2;2;2;3;3;2;2;2;3;4;2;2;3;3;3;2;2;2;3;4;3;2;2;3;2;4;3;3;3;4;3;2;3
450;32;2	00;1;0;6;5;6;5;5;4;3;3;1;5;3;3;3;3;5;3;3;5;4;2;3;3;3;4;3;3;4;4;3;4;4;2;3;3;4;4;4;4;3;3;4;4;4;2;2;4;2;2;3;2;3;2;2;3;2;3;2;3;3;3;2;2;3;3;2;3;2;3;3;3;3;3;2;2;2;2;2;2;2;1;3;1;2;2;2;2;3;2;2;3;3;4;2;2;2;2;2;1;2;3;3;4;2;1;3
451;37;2	00;1;0;4;3;4;2;2;1;4;4;2;5;5;4;3;5;2;4;3;2;1;3;1;2;4;3;2;3;4;2;4;1;3;3;4;3;3;3;5;4;4;4;3;3;2;1;1;1;2;3;3;2;3;2;2;3;2;3;1;2;2;1;3;2;2;4;3;3;2;3;3;2;2;4;2;3;1;3;3;1;2;1;4;4;2;2;3;3;3;2;1;3;3;4;3;2;1;3;1;4;3;3;3;4;3;2;4
452;44;2	00;1;0;4;2;5;1;6;2;6;6;2;7;3;4;2;3;5;2;3;1;3;2;3;2;4;3;3;4;2;2;3;2;2;4;3;3;2;2;2;4;3;2;2;3;3;2;2;4;1;1;3;3;3;2;1;2;2;3;3;3;3;3;3;2;3;4;3;3;3;3;4;3;3;4;2;2;2;3;3;2;2;2;3;4;3;2;1;2;3;2;1;2;3;4;2;2;2;3;2;4;3;2;3;4;2;1;3
453;48;2	00;1;0;3;5;4;5;6;5;5;5;6;5;3;4;3;4;4;3;4;2;3;4;2;4;3;2;3;3;3;4;3;2;4;4;3;4;2;2;2;1;2;3;2;2;1;2;2;2;2;3;2;1;2;3;1;1;2;2;1;3;2;1;3;2;3;2;1;3;3;2;3;2;2;3;1;3;2;3;2;1;2;2;2;3;1;2;2;2;2;1;2;2;2;2;3;2;2;2;2;2;2;3;2;2;2;2;2
454;36;2	00;1;0;6;6;6;2;5;5;6;6;5;5;5;2;1;5;4;2;5;1;2;4;1;1;4;2;2;5;3;2;5;1;1;5;2;1;3;2;4;4;4;2;3;4;3;2;2;1;2;3;1;2;3;2;2;2;2;3;4;4;4;1;4;2;3;4;2;1;4;1;1;3;3;1;2;1;3;4;1;1;1;3;4;1;2;1;2;4;1;1;1;4;4;3;2;1;1;4;3;1;3;2;4;1;2;2;3
455;52;2	00;1;0;5;5;5;4;5;3;5;5;3;5;4;3;3;4;3;3;3;3;3;3;2;3;4;3;3;4;3;2;4;3;3;3;3;3;3;3;4;4;4;4;3;4;3;2;4;2;2;3;3;2;3;2;2;3;3;3;3;3;3;1;2;2;3;4;2;2;3;2;2;2;3;3;2;2;3;3;2;2;2;2;2;4;2;2;3;3;2;2;2;3;2;3;3;2;2;2;2;4;3;2;3;4;3;2;2
456;44;2	00;1;0;5;5;5;2;6;1;5;5;2;5;4;4;5;4;1;3;4;1;5;4;1;3;4;3;3;3;5;3;5;1;3;4;4;5;1;2;1;5;5;5;5;5;4;4;4;1;2;2;3;1;3;2;1;3;3;3;2;3;4;2;3;2;3;3;2;3;3;3;3;2;3;4;2;2;2;4;3;2;2;2;4;1;2;2;3;4;3;2;1;3;3;4;2;2;2;4;2;4;3;3;4;1;4;2;3
457;40;2	00;1;0;3;2;2;3;3;5;5;2;1;2;5;4;3;5;5;4;5;2;4;3;2;1;5;3;4;4;5;4;5;2;2;4;4;3;2;1;2;4;5;4;3;3;4;1;1;2;1;1;2;1;2;1;4;3;4;4;4;4;4;1;3;1;1;4;1;3;4;2;4;2;3;4;1;1;3;4;3;1;2;2;4;4;1;1;1;3;3;1;1;3;2;4;2;1;2;3;3;4;3;3;3;2;2;3;3
458;35;2	00;0;0;3;4;3;2;5;5;5;4;5;5;4;4;4;4;5;4;5;2;4;3;3;3;3;4;4;3;3;4;4;2;4;4;4;3;2;4;3;4;3;4;4;5;3;5;5;5;2;3;3;3;2;2;1;2;2;3;2;3;3;2;3;2;1;2;1;2;3;3;2;3;2;2;4;2;2;3;2;4;2;1;3;1;4;2;3;3;2;3;1;2;3;3;1;2;2;2;3;1;3;2;2;2;2;2;3
459;29;2	00;1;0;7;6;6;4;5;4;5;5;5;6;2;2;4;2;3;5;2;2;4;2;2;5;2;2;5;3;4;4;2;3;5;2;4;3;5;5;4;5;5;4;5;5;5;5;4;4;2;3;3;2;4;3;4;4;4;4;4;3;4;1;1;3;1;3;3;2;2;4;1;3;1;1;3;2;2;4;2;3;3;2;2;1;3;2;2;2;2;3;1;2;4;3;2;2;2;1;1;4;2;4;2;1;1;2;1
460;35;2	00;1;0;5;6;6;2;6;5;5;6;3;6;3;3;2;5;4;4;4;1;3;5;1;4;5;2;2;4;4;2;4;2;3;4;5;1;1;1;1;2;2;1;1;1;1;1;1;1;1;3;3;1;4;1;2;1;3;3;2;2;3;1;2;1;3;2;1;3;3;2;2;1;3;4;1;1;2;4;2;1;1;2;4;4;1;1;3;3;1;1;2;3;3;3;4;2;2;3;2;3;2;3;4;2;2;2;3
461;32;2	00;1;0;4;3;3;1;6;1;5;3;2;5;4;5;3;4;5;3;4;2;5;4;2;3;4;2;3;4;4;3;4;2;3;4;4;3;2;1;3;4;3;4;4;4;2;1;1;1;2;1;2;1;3;3;1;2;4;3;2;3;3;1;3;1;1;3;1;3;3;2;3;1;3;4;1;2;3;3;2;2;2;1;3;3;1;2;3;3;3;3;1;1;2;4;3;2;1;3;2;4;2;3;3;3;2;2;3
462;52;2	00;0;0;4;2;4;1;6;3;4;4;2;4;4;3;4;4;5;2;3;3;4;3;2;2;4;2;3;3;3;2;4;2;2;4;4;1;2;4;4;3;3;4;4;4;4;3;4;4;2;4;3;1;3;2;2;3;3;3;2;4;2;2;4;2;3;3;2;4;3;4;3;2;3;3;1;2;4;4;2;3;2;2;4;3;2;2;3;4;3;1;2;3;3;3;3;2;2;3;3;3;3;3;3;2;2;3;3
463;44;2	00;1;0;1;2;2;1;6;2;4;4;2;2;4;2;3;5;5;1;5;2;3;4;2;3;4;2;2;4;4;3;4;1;2;4;4;3;2;2;2;3;2;3;2;4;4;3;3;2;2;3;1;1;4;3;3;3;4;1;1;2;4;1;4;2;4;4;2;4;3;3;4;2;4;4;2;2;2;4;3;2;2;2;4;4;3;3;2;4;2;2;2;1;1;4;3;2;1;1;2;4;2;3;3;4;2;2;4
464;41;2	00;1;0;7;7;7;2;5;5;4;5;4;5;3;2;3;3;3;2;2;3;4;1;4;4;4;2;1;4;3;2;4;4;3;2;3;3;2;4;4;5;3;4;2;3;3;2;2;3;2;3;4;2;1;2;3;4;3;2;3;3;3;2;1;2;1;3;2;1;3;2;4;1;2;1;2;2;2;2;4;1;1;1;3;2;2;1;2;1;2;2;1;1;2;2;2;1;1;2;3;4;2;3;2;2;2;3;3
465;31;2	00;1;0;1;6;1;2;5;4;3;3;5;3;3;4;3;5;5;4;2;1;3;2;3;3;3;5;3;4;5;4;4;3;2;3;2;2;3;4;4;5;5;5;3;5;5;5;5;5;3;3;2;3;2;3;2;3;1;2;3;3;4;1;2;1;1;3;3;2;3;2;3;4;3;3;3;3;2;3;2;2;2;2;3;4;3;2;2;2;3;3;3;3;3;3;2;2;2;3;3;3;3;2;4;3;2;2;2
466;30;2	00;1;0;4;5;4;5;6;5;3;4;3;4;4;3;3;5;5;3;5;2;3;3;1;2;4;3;2;4;3;3;4;2;1;5;2;2;4;4;5;4;4;2;2;2;4;3;2;1;2;3;3;2;3;1;2;4;3;3;3;3;4;2;3;1;3;3;1;3;4;2;4;2;3;2;2;2;2;3;4;2;2;3;3;1;2;2;3;3;4;2;1;3;3;3;3;1;1;3;3;4;3;2;3;1;2;3;3
467;46;2	00;1;0;4;5;4;3;3;5;4;4;5;4;4;2;3;4;5;5;5;1;5;4;1;3;3;3;4;4;4;4;4;2;3;4;4;4;3;3;4;4;4;4;4;4;3;2;2;4;2;3;2;2;3;3;2;2;3;3;2;3;4;2;3;2;2;4;2;3;2;3;4;3;4;4;2;2;3;4;2;2;2;2;4;4;3;2;2;4;3;2;2;3;4;4;3;3;2;3;3;4;4;2;4;2;3;3;3
468;65;2	00;1;0;6;7;7;6;5;7;5;5;3;4;3;3;1;4;5;1;2;1;3;3;2;2;1;2;1;3;3;3;3;3;1;3;2;4;1;1;2;1;1;1;1;1;1;1;1;2;1;2;4;1;3;1;1;2;3;4;2;3;4;1;3;1;4;4;1;3;3;2;4;2;4;2;1;1;3;3;3;1;1;3;4;3;1;1;3;4;3;1;1;3;3;4;4;1;1;4;3;1;4;1;4;4;3;4;3
469;30;2	00;0;0;5;3;5;3;6;2;3;3;3;3;4;2;2;4;5;3;4;2;3;2;4;2;3;2;2;3;2;3;2;2;2;4;3;2;2;2;4;3;2;4;3;3;2;2;1;1;2;4;4;1;3;2;4;2;4;3;3;4;3;2;3;1;3;4;2;4;3;4;3;3;4;2;1;2;3;3;2;2;2;4;4;2;2;2;3;3;2;2;2;3;3;3;3;2;1;3;4;1;4;2;4;1;2;3;3
470;36;2	00;0;0;3;6;2;5;1;1;3;3;3;2;4;3;3;5;4;4;5;4;3;2;3;3;3;4;4;3;4;3;4;3;4;5;4;2;3;2;4;4;5;4;4;4;5;3;4;3;2;2;2;3;2;3;1;2;3;3;2;2;1;2;2;3;2;1;3;2;2;2;1;2;3;2;2;3;1;2;1;1;3;1;1;1;2;2;1;2;1;2;3;2;2;1;1;3;3;1;2;1;2;4;3;1;2;1;2
471;33;2	00;1;0;4;3;5;2;6;3;5;4;3;5;4;4;2;3;5;2;3;1;3;4;2;2;5;1;2;5;4;2;3;2;2;5;4;3;1;1;2;1;2;2;2;2;2;2;2;1;2;3;1;1;3;2;3;1;4;4;4;4;2;2;4;2;2;1;2;3;3;2;1;1;4;1;1;1;3;3;1;1;1;3;3;1;1;1;2;4;1;1;2;3;3;1;3;2;2;3;4;1;4;2;3;1;2;3;3
472;30;2	00;1;0;7;7;7;3;7;7;7;7;7;7;4;1;2;5;5;2;5;1;1;5;1;1;5;1;1;4;2;1;5;1;1;5;1;2;1;2;1;1;1;1;1;1;2;1;1;1;1;4;3;1;4;1;4;3;4;4;4;4;4;1;4;1;4;4;1;4;4;3;3;2;4;3;2;1;4;4;3;1;1;4;4;4;2;1;4;4;3;2;1;4;4;4;3;1;1;4;4;2;4;2;4;4;4;4;4
473;46;2	00;0;0;5;6;6;2;4;2;6;5;5;4;3;2;1;4;4;2;5;2;4;2;3;3;3;4;2;3;1;3;3;3;2;4;2;3;3;3;4;3;2;2;3;2;1;2;2;3;3;3;4;3;3;1;2;3;2;4;4;4;4;2;4;2;4;3;3;4;4;4;2;1;4;3;2;2;2;4;2;2;2;3;4;1;2;1;2;4;3;2;2;4;4;3;3;2;2;4;3;1;4;3;2;2;2;4;3
474;31;2	00;0;0;4;3;4;3;5;3;5;3;3;4;4;3;2;4;4;3;4;2;3;4;2;3;4;2;3;4;3;3;4;2;3;4;3;3;2;3;3;4;3;2;3;3;3;2;2;2;2;3;2;2;3;2;3;3;3;3;3;3;3;2;3;2;3;2;2;4;3;3;2;2;3;2;2;2;3;3;2;2;2;3;3;2;2;2;3;3;2;2;2;3;3;2;3;2;2;3;3;2;3;2;3;2;3;3;3
475;31;2	00;1;0;5;6;5;3;6;5;5;5;6;5;4;3;3;4;3;4;5;2;4;2;2;3;3;2;3;5;5;3;5;3;2;3;4;2;2;4;5;5;5;5;3;5;5;3;2;1;2;3;2;2;2;2;3;2;3;2;3;3;3;2;2;2;2;1;3;2;2;3;2;2;2;1;2;1;2;2;1;1;2;2;3;1;2;2;3;3;1;2;1;2;3;1;3;2;2;2;2;1;2;2;2;1;2;3;3
476;32;2	00;1;0;3;7;3;2;5;5;4;5;5;5;4;1;4;4;5;4;4;2;2;3;1;3;4;3;4;3;4;4;4;2;3;3;4;2;4;4;4;3;4;4;4;5;3;2;3;1;2;4;2;2;4;2;3;3;3;2;4;4;4;1;4;1;2;4;2;2;3;2;3;3;2;3;2;2;3;3;2;2;2;3;3;3;2;2;3;3;2;2;2;3;3;3;2;2;2;3;3;2;3;1;3;2;3;3;3
477;30;2	00;0;0;6;6;6;2;1;2;6;6;3;6;5;4;5;5;5;4;4;2;3;4;2;3;3;4;3;5;4;3;5;2;4;5;4;4;5;5;5;5;5;4;5;5;4;4;4;4;2;3;2;2;2;2;1;1;2;3;3;3;2;1;3;2;2;2;3;2;2;2;3;1;3;2;3;2;3;3;2;2;2;2;2;1;2;2;2;3;2;3;2;3;2;2;2;2;3;3;2;2;3;2;2;2;2;2;2
478;35;2	00;1;0;3;3;2;3;3;3;3;3;3;3;5;2;2;5;5;4;4;1;4;4;1;3;3;2;4;4;4;2;4;1;3;4;4;2;2;2;4;4;2;2;2;4;1;1;2;1;2;3;3;2;2;2;3;3;2;3;3;4;2;3;4;2;4;3;3;4;3;4;3;2;4;3;3;2;4;4;3;1;2;4;4;2;3;1;3;3;2;2;2;4;4;2;3;2;2;4;4;2;4;2;4;2;2;3;4
479;36;2	00;0;0;5;6;5;3;5;5;5;3;3;5;4;3;3;4;5;3;4;2;4;4;1;3;3;4;4;3;4;3;4;1;3;4;3;4;4;4;5;4;4;4;4;5;4;3;3;3;1;2;3;3;2;2;2;2;3;2;3;3;3;3;3;2;2;3;3;2;3;2;3;3;2;4;3;2;3;3;2;3;2;3;3;4;2;2;3;2;2;2;3;3;3;3;2;2;2;2;3;1;2;2;2;2;2;2;2
480;49;2	00;1;0;6;5;6;2;6;3;6;6;3;6;4;4;3;5;4;4;5;3;3;4;2;3;3;3;3;4;4;2;4;2;2;4;3;2;2;2;3;4;4;4;4;4;3;2;4;4;2;3;2;2;4;2;3;1;3;4;3;3;2;1;4;2;4;1;3;4;3;3;3;4;4;4;3;2;3;4;2;1;2;3;4;2;3;2;2;4;2;1;2;3;3;1;2;2;2;4;3;1;3;2;4;2;2;3;4
481;33;2	00;1;0;5;2;6;2;6;2;6;6;2;6;5;5;2;4;5;3;4;2;2;4;2;2;5;2;1;4;3;2;4;4;2;4;3;1;1;1;2;3;2;2;1;3;3;2;1;1;2;4;3;2;4;2;3;2;4;3;3;4;3;3;4;2;3;3;2;3;3;3;2;2;4;3;1;2;3;4;2;2;2;2;4;2;2;2;3;4;2;2;3;4;4;1;2;2;2;3;3;4;4;4;4;2;2;2;4
482;32;2	00;1;0;3;2;5;2;5;2;5;6;2;5;4;1;2;4;5;3;4;1;4;3;1;2;5;2;1;5;3;2;5;1;3;4;2;2;2;1;2;3;2;3;3;2;4;3;3;2;2;3;3;1;3;2;2;3;4;2;3;2;3;1;3;2;3;3;2;3;3;2;3;2;3;3;1;2;3;3;2;2;2;2;3;3;2;2;2;3;2;1;2;3;3;4;4;2;1;3;3;4;3;3;3;2;2;2;3
483;34;2	00;1;0;3;5;3;1;3;5;3;4;3;3;5;4;2;5;5;3;5;1;5;5;1;2;5;1;3;5;3;2;5;3;1;5;2;3;1;1;2;3;2;1;1;1;2;1;1;1;1;1;3;1;3;1;4;2;3;4;1;4;4;1;4;2;4;3;2;4;3;3;3;3;4;3;1;1;4;4;3;1;1;1;4;3;1;1;2;4;3;1;1;4;4;4;4;2;2;3;3;2;3;3;3;4;4;3;3
484;49;2	00;0;0;5;5;5;5;3;5;4;4;3;5;4;3;3;3;4;3;3;2;3;3;3;3;2;4;4;3;3;3;3;2;3;4;4;2;4;4;4;4;4;4;4;4;4;4;4;3;2;3;3;2;2;2;2;2;2;3;2;3;4;2;3;2;2;2;3;3;2;2;3;3;3;3;2;3;2;3;2;3;2;2;3;2;3;3;2;3;2;3;2;2;2;4;3;3;2;2;3;3;2;3;3;3;2;2;3
485;30;2	00;0;0;4;6;5;6;6;4;5;3;3;4;4;2;5;3;5;4;3;4;2;4;2;5;5;2;2;1;2;2;4;2;3;4;2;1;2;2;4;5;1;4;4;4;2;1;1;1;2;3;3;2;4;3;3;4;2;4;2;3;2;4;3;2;3;2;3;4;2;3;2;2;3;2;3;2;3;2;1;3;2;1;4;3;2;1;2;3;2;2;2;4;4;1;3;3;2;3;2;1;2;3;3;1;2;3;4
486;36;2	00;0;0;6;6;6;2;6;6;6;6;5;6;4;5;3;5;5;3;3;2;4;4;3;4;1;4;4;2;5;5;3;3;4;2;5;4;4;4;4;5;5;5;5;5;5;4;5;5;2;3;3;1;1;1;1;3;1;3;4;3;3;1;3;2;2;4;4;4;3;3;4;2;4;3;3;2;3;3;4;2;2;3;4;3;4;2;4;4;3;3;2;4;4;4;2;2;2;3;3;2;3;2;4;3;2;2;4
487;38;2	00;1;0;3;5;3;3;3;3;3;3;3;3;5;4;5;5;5;3;4;4;5;3;5;5;3;5;5;3;5;5;3;5;5;3;4;5;4;4;5;5;5;5;5;5;5;5;5;5;3;1;2;3;2;3;1;2;2;2;2;3;3;3;2;2;1;3;2;3;3;1;2;2;3;4;4;3;3;3;2;4;3;2;3;3;4;3;1;3;2;4;2;2;3;3;2;2;2;3;3;2;2;2;3;1;1;1;3
488;43;2	00;1;0;7;5;7;2;7;5;7;7;6;7;3;3;3;4;5;4;3;4;4;4;4;2;3;3;3;4;2;3;4;3;5;5;3;2;2;3;4;5;5;4;4;4;4;3;2;1;3;3;2;2;4;3;3;2;3;4;3;4;4;1;3;2;3;4;3;3;2;2;2;1;3;4;2;2;2;3;2;2;2;2;3;4;2;2;2;3;2;2;3;2;4;4;2;2;2;3;2;4;3;2;4;4;2;2;2
489;34;2	00;1;0;5;5;2;5;2;6;5;5;6;4;3;4;5;4;5;4;2;4;5;2;4;5;3;3;5;2;4;4;2;5;4;2;4;4;4;4;4;3;4;4;5;4;3;2;3;5;3;1;1;2;1;3;1;2;3;1;3;2;4;2;2;3;1;4;3;2;2;2;1;2;2;4;2;3;3;2;2;2;3;1;1;4;2;3;1;2;2;2;3;3;2;4;1;3;2;2;1;4;2;2;3;2;1;2;1
490;51;2	00;0;0;6;6;2;2;6;2;6;6;3;2;5;3;1;5;5;2;5;2;4;5;3;1;5;1;2;5;1;2;5;3;3;5;3;3;1;1;1;1;1;1;1;1;1;1;1;1;1;4;1;1;4;1;2;4;4;4;4;4;1;1;4;1;4;1;1;4;4;1;3;2;4;4;1;1;4;4;1;1;1;4;4;4;1;1;4;4;1;1;1;4;4;1;4;1;1;4;3;1;4;2;4;1;1;3;4
491;65;2	00;1;0;5;3;3;3;3;2;5;4;3;5;4;3;2;4;4;3;4;2;4;4;2;3;4;2;2;4;2;3;4;2;3;4;2;2;2;4;2;4;2;2;1;3;4;2;1;2;1;2;2;1;3;2;2;2;3;2;2;3;4;1;3;4;3;4;4;2;3;2;3;2;2;3;1;1;2;3;1;2;2;2;3;2;2;2;2;3;2;1;2;2;2;3;4;1;1;2;3;3;3;2;3;3;2;2;2
492;36;2	00;1;0;5;6;5;3;6;5;5;5;5;5;5;3;3;4;5;2;4;2;4;3;2;2;4;2;2;3;3;3;4;2;3;4;4;3;3;3;3;4;3;3;2;3;3;2;2;2;1;2;3;1;2;2;1;2;3;3;3;4;2;2;3;2;3;2;2;3;3;2;2;3;3;2;2;2;3;3;3;2;2;2;3;2;2;2;3;3;2;2;2;2;3;3;2;2;2;3;3;2;3;3;3;3;3;3;3
493;40;2	00;0;0;6;3;6;2;3;4;5;5;3;3;4;4;2;4;5;3;3;3;4;3;3;3;4;3;3;3;2;2;4;3;3;5;5;3;3;3;4;3;3;4;3;2;3;2;3;2;2;2;2;2;2;3;2;2;2;2;2;3;4;1;3;1;2;3;2;2;3;2;2;2;3;3;2;2;2;3;2;2;2;3;3;1;2;2;2;3;2;2;2;2;2;1;2;2;2;2;2;2;2;3;3;2;2;2;3
494;32;2	00;0;0;5;7;3;5;5;3;3;3;5;5;4;4;3;4;4;2;3;3;3;4;4;3;3;3;2;4;4;3;4;4;3;4;3;3;4;3;4;4;4;2;2;4;4;3;2;2;1;2;3;3;3;1;4;3;2;3;3;2;2;2;2;2;3;2;1;3;3;2;3;4;3;4;2;2;1;3;2;2;2;2;3;2;3;2;2;2;3;2;2;2;3;2;2;1;2;3;3;3;3;2;3;2;3;3;3
495;60;2	00;0;0;2;1;2;2;2;2;2;2;2;2;4;2;2;5;5;5;5;1;5;5;1;1;5;1;2;5;1;2;5;1;1;5;2;1;1;2;2;1;1;2;1;2;1;2;1;3;2;2;3;1;1;3;2;2;3;2;4;4;4;3;3;2;3;3;2;3;3;3;4;3;3;3;2;2;3;3;3;2;2;3;3;2;2;2;2;3;3;2;1;3;3;2;3;1;1;2;3;2;3;2;2;2;2;3;3
496;35;2	00;1;0;6;7;6;2;4;5;4;4;3;4;4;5;4;4;4;2;4;2;3;2;3;3;2;4;4;3;5;3;4;3;2;5;5;3;3;3;4;5;4;5;4;4;3;5;5;5;2;3;3;1;3;2;4;3;3;3;3;3;3;1;3;2;3;1;2;3;2;3;2;4;3;1;3;2;2;3;1;4;2;3;3;4;3;2;3;3;3;3;2;3;3;4;3;2;3;3;3;1;3;3;3;4;3;3;3
497;47;2	00;1;0;7;6;7;2;6;4;6;6;5;5;4;5;5;5;5;2;5;1;4;4;1;3;3;3;3;4;4;3;5;1;5;5;3;5;5;4;5;5;5;5;5;5;2;4;4;1;2;3;4;3;4;2;1;3;4;3;4;4;3;1;3;1;3;4;3;4;4;3;4;1;4;4;3;2;2;4;4;1;2;4;4;4;3;3;3;3;4;2;1;3;4;4;2;2;2;3;4;4;4;2;3;3;3;3;4
498;34;2	00;1;0;6;4;6;3;5;3;5;5;5;5;4;2;4;3;4;3;3;2;2;4;2;2;4;2;4;4;4;4;4;3;3;3;2;3;3;2;4;4;4;4;4;3;3;4;4;2;2;3;3;1;3;1;2;3;2;3;3;3;3;1;3;1;1;3;1;3;3;2;3;3;3;2;1;2;3;4;2;1;2;3;3;3;2;2;2;2;2;1;2;2;3;4;3;1;2;2;2;2;2;3;2;3;2;2;2
499;44;2	00;1;0;3;5;3;3;5;3;5;5;3;5;4;3;4;4;5;4;4;3;5;3;2;3;3;3;3;3;4;4;4;2;2;3;4;3;3;4;3;5;4;3;3;3;2;1;1;1;2;3;3;1;3;2;2;2;3;3;2;3;4;1;3;2;3;3;2;3;3;3;2;3;3;3;2;2;3;3;2;2;2;3;3;2;2;2;3;3;2;1;2;3;3;2;3;2;2;3;3;2;3;2;3;3;3;3;3
500;34;2	00;1;0;4;3;5;1;4;1;5;5;1;5;4;5;5;4;5;5;4;5;5;3;4;5;3;5;5;4;5;5;4;4;4;4;4;4;3;3;4;5;5;5;4;5;4;5;5;5;3;2;2;2;3;3;1;4;3;3;2;2;4;2;3;2;2;2;2;3;1;2;3;4;3;3;3;3;3;3;2;2;3;2;3;2;3;2;1;3;3;2;2;3;3;3;1;2;2;4;2;2;3;3;3;4;4;3;3
501;38;2	00;1;0;3;6;3;3;2;7;5;5;6;3;5;5;5;5;5;5;5;4;5;2;5;5;2;5;5;4;5;5;5;5;5;2;5;5;4;5;5;5;5;5;5;5;5;2;5;2;2;1;3;2;3;2;1;3;1;2;3;2;3;2;3;1;1;3;3;2;1;2;3;4;2;3;3;1;1;3;3;2;2;2;3;3;4;2;1;2;3;4;1;2;3;3;1;2;2;1;3;2;2;1;2;3;1;1;1
502;29;2	00;1;0;4;5;5;3;5;5;5;5;5;5;4;3;3;4;4;4;4;2;3;3;2;3;4;2;3;3;3;3;3;4;3;3;4;3;3;3;3;4;4;4;2;3;2;2;2;2;1;3;2;1;3;1;2;3;3;2;3;2;3;1;3;1;2;4;1;3;3;2;3;2;3;4;2;2;3;3;3;1;2;3;4;4;1;1;2;3;2;1;2;3;3;4;2;1;1;2;3;4;3;2;3;4;2;2;3
503;30;2	00;1;0;6;3;5;5;5;5;6;6;3;6;4;4;2;4;5;4;5;1;4;4;1;2;3;2;3;4;5;2;4;1;4;5;5;2;1;2;2;1;3;3;2;3;2;1;1;1;2;3;2;2;4;2;2;1;2;4;1;3;4;3;4;1;1;2;3;3;4;2;3;1;4;4;3;1;3;4;2;1;1;1;2;4;2;1;1;4;2;1;1;1;4;4;4;1;1;2;2;1;2;3;4;4;4;1;4
504;32;2	00;1;0;6;7;6;1;6;6;6;6;6;6;5;5;5;5;5;5;4;2;4;3;3;4;2;3;4;3;5;4;4;1;4;4;4;5;4;4;5;5;5;5;5;5;5;5;5;5;2;2;1;2;2;2;2;2;3;2;2;3;4;2;2;2;1;2;3;2;2;2;3;3;2;4;3;3;3;2;2;2;2;3;2;1;3;2;2;2;3;3;2;3;2;4;1;3;2;3;2;4;3;3;4;4;2;3;3
505;29;2	00;0;0;5;4;3;3;2;3;3;3;3;2;3;3;3;4;5;3;3;2;2;2;3;3;3;2;2;3;3;2;3;2;3;2;3;2;4;4;3;4;3;3;3;3;2;2;2;1;2;4;4;2;3;2;4;3;2;3;3;3;4;2;3;2;3;4;3;4;4;3;3;2;4;4;2;2;2;4;4;2;2;2;2;2;2;2;2;4;4;2;2;2;4;4;4;2;1;4;3;4;3;3;4;4;2;2;2
506;32;2	00;1;0;4;2;4;3;6;3;6;6;3;6;5;5;3;5;5;2;5;1;4;5;1;2;5;5;3;5;2;4;5;1;2;5;5;2;1;1;1;5;5;5;5;4;5;5;3;1;1;3;3;1;4;1;3;4;4;4;3;4;1;1;4;1;3;1;1;4;3;2;3;1;4;1;3;1;4;4;2;1;1;1;4;1;3;1;3;4;1;3;1;4;4;1;2;1;1;4;3;4;4;3;3;1;4;4;3
507;30;2	00;0;0;4;6;2;4;4;6;4;3;3;3;4;2;3;3;5;3;4;2;3;3;3;2;2;4;3;3;5;4;4;3;4;3;5;3;3;3;2;4;4;5;5;4;4;4;4;2;1;2;3;2;4;1;2;3;2;3;4;3;3;1;3;1;2;3;3;3;2;3;3;4;3;3;2;2;2;3;4;3;1;3;4;4;3;3;2;3;4;2;1;2;3;4;3;2;2;3;4;4;4;2;3;4;2;3;4
508;54;2	00;1;0;4;3;4;2;5;2;4;4;3;4;4;3;4;5;5;4;4;1;4;3;1;2;3;3;3;3;5;3;4;1;2;4;3;3;3;1;4;5;5;5;4;5;4;2;2;1;1;4;3;2;3;1;3;4;3;4;4;4;4;1;4;1;4;3;2;4;3;4;4;2;4;4;2;2;4;4;3;2;1;4;4;4;2;2;3;4;4;2;1;4;4;4;4;1;1;4;4;3;4;2;4;4;4;3;4
509;34;2	00;1;0;3;3;3;2;3;3;4;4;2;4;4;3;2;4;4;3;4;4;4;3;3;4;3;3;4;3;3;3;4;3;4;3;4;4;3;3;4;4;5;5;5;5;5;5;4;4;2;2;3;3;3;2;3;3;3;3;3;3;3;1;3;2;3;3;3;3;2;2;3;3;3;3;3;2;3;3;3;3;2;3;3;3;3;2;3;3;3;3;2;3;3;3;2;2;2;3;2;3;3;3;3;3;1;2;2
510;33;2	00;0;0;6;6;4;7;5;6;6;5;6;6;2;4;5;2;4;5;2;4;4;2;4;4;1;5;5;2;5;5;3;4;5;2;5;4;5;5;1;5;5;5;5;5;5;5;5;5;4;3;3;3;3;3;2;2;3;4;3;3;3;4;3;1;3;4;3;4;2;2;3;3;3;4;4;4;3;4;3;2;3;3;4;3;3;4;4;4;3;4;1;4;4;4;1;1;1;4;4;4;4;1;4;4;4;4;4
511;36;2	00;1;0;4;2;4;1;6;3;3;3;5;4;3;4;4;3;5;2;3;3;5;3;3;2;3;3;3;4;5;4;3;3;3;3;5;4;2;3;4;5;5;5;3;5;4;3;2;1;2;2;3;1;2;2;2;3;3;2;1;3;1;1;2;3;2;3;2;2;3;3;3;3;2;1;2;2;2;3;3;2;2;3;3;1;2;2;1;2;2;1;1;3;2;1;3;2;2;2;2;3;2;4;2;1;2;2;2
512;38;2	00;1;0;5;3;5;2;6;2;6;6;3;6;4;2;3;4;4;2;4;1;4;4;2;2;4;2;3;4;4;3;4;5;3;4;3;2;1;1;2;4;3;3;3;2;3;2;2;2;2;3;2;1;3;2;2;2;3;3;1;3;3;1;3;2;2;3;2;3;3;3;3;2;3;2;1;1;2;4;2;1;2;2;4;2;1;2;3;4;2;1;1;2;4;3;3;2;2;3;2;2;3;3;4;3;2;2;4
513;37;2	00;1;0;7;4;7;3;5;5;5;5;5;5;4;2;1;4;3;2;3;2;3;3;3;2;4;3;3;3;3;3;3;3;3;3;3;3;1;2;2;2;2;2;2;2;2;2;2;2;2;3;2;1;4;2;3;2;4;4;3;3;4;1;4;1;1;4;1;3;3;3;3;1;3;4;1;1;4;4;3;2;2;3;3;1;1;1;4;1;2;1;1;3;3;4;4;1;1;4;3;4;4;1;3;1;1;4;4
514;37;2	00;0;0;3;5;5;3;5;6;5;6;5;5;4;3;3;4;5;4;4;2;3;3;3;3;3;3;3;4;4;3;4;4;3;4;4;3;3;3;4;4;4;4;3;3;3;4;3;3;2;3;3;1;3;1;3;3;3;4;3;3;2;1;3;1;2;4;2;3;3;2;2;4;3;2;2;2;3;3;2;3;2;3;3;2;2;2;3;3;2;2;1;3;3;3;3;1;2;3;3;4;3;2;3;4;2;3;4
515;35;2	00;1;0;1;2;1;1;5;2;1;2;2;1;4;3;1;4;4;4;4;1;4;3;1;2;4;1;2;4;2;2;4;1;2;4;2;2;1;1;4;4;1;2;1;2;2;1;1;1;1;4;3;1;4;2;2;2;3;4;3;4;4;1;4;2;2;4;2;4;3;2;4;1;4;4;1;1;4;4;2;1;1;4;4;4;1;1;3;4;2;1;2;4;4;2;3;2;2;4;3;2;3;1;4;3;2;3;4
516;29;2	00;1;0;5;3;1;1;3;3;6;6;5;5;4;3;2;5;5;2;4;2;3;3;2;2;4;3;3;5;3;2;4;3;2;5;2;2;2;3;2;3;3;3;2;2;4;1;1;1;2;4;2;3;3;1;2;1;3;4;3;3;2;2;4;2;3;3;2;4;3;3;3;4;4;2;2;2;3;4;2;2;2;3;4;2;3;2;1;4;2;2;2;3;3;4;4;2;2;3;3;1;3;2;3;1;3;2;3
517;33;2	00;1;0;6;5;6;2;5;3;6;5;3;6;4;4;4;4;5;3;5;2;4;3;3;5;3;4;5;3;4;4;4;3;5;3;5;5;5;5;4;5;5;5;4;5;5;5;5;5;2;2;2;2;3;2;1;2;1;2;3;2;2;1;2;1;1;3;2;2;1;1;3;3;2;3;3;3;4;3;2;3;3;2;2;3;3;3;2;2;2;3;2;4;3;3;2;3;3;2;2;2;2;3;2;2;2;2;2
518;66;2	00;1;0;5;5;5;2;6;5;5;5;3;5;5;4;3;5;5;5;5;4;5;5;4;4;2;4;4;4;3;3;4;3;3;5;4;4;3;3;4;4;5;5;4;3;3;3;4;5;3;3;3;3;3;3;4;4;3;2;3;3;4;2;3;3;2;2;3;3;2;2;2;2;3;2;2;3;2;3;2;1;2;2;2;4;2;2;2;3;2;2;2;3;3;2;2;3;2;3;3;2;3;3;3;2;2;3;3
519;68;2	00;1;0;3;2;4;2;7;5;6;6;3;5;3;5;3;3;4;1;2;2;3;2;2;4;4;4;2;3;4;2;4;2;4;2;4;3;3;2;5;2;5;5;5;5;5;4;2;4;1;3;3;2;4;2;4;4;3;4;1;2;4;1;4;1;2;4;3;3;4;2;4;2;3;4;2;1;2;4;4;2;2;4;3;4;2;2;1;1;4;2;1;4;4;4;4;1;1;3;2;4;2;3;3;4;1;2;2
520;29;2	00;1;0;6;3;6;2;6;2;6;6;3;5;4;2;2;5;5;4;5;1;4;5;1;2;4;2;4;2;4;4;5;1;2;5;4;4;2;3;3;4;1;2;2;2;3;1;2;1;2;3;1;2;3;2;2;2;3;4;2;4;2;2;4;3;3;2;3;4;3;4;2;2;4;1;2;2;3;4;1;1;2;4;4;3;2;2;2;4;1;1;2;2;4;2;3;2;2;2;3;4;4;3;4;1;2;2;3
521;43;2	00;1;0;6;5;6;1;6;5;6;5;3;6;5;4;2;5;5;3;4;3;2;3;4;2;3;4;3;4;5;3;4;3;3;3;5;4;2;3;4;4;5;4;4;5;3;2;2;2;2;3;1;1;4;2;2;1;4;4;2;3;3;2;4;1;4;4;2;3;3;3;2;1;3;4;2;1;3;4;2;1;1;3;4;1;2;1;2;4;1;1;2;4;3;3;2;1;1;4;3;1;3;3;4;4;3;2;4
522;43;2	00;1;0;4;5;4;2;3;5;5;4;3;4;3;4;2;4;3;3;4;3;3;2;3;3;4;2;4;4;3;4;4;2;3;4;3;4;1;1;1;2;2;2;3;3;3;1;1;1;2;3;3;2;3;1;2;3;3;3;1;3;2;2;3;2;3;4;2;3;3;3;3;2;3;3;2;2;3;3;3;2;2;2;3;3;2;2;3;3;2;2;4;2;3;2;3;1;2;3;3;4;3;2;3;1;1;3;3
523;57;2	00;1;0;4;6;5;6;6;6;6;6;2;3;3;3;3;4;4;4;3;2;3;4;1;3;3;3;4;4;3;3;4;1;3;3;3;2;1;1;1;1;1;1;1;1;1;1;1;1;2;3;3;2;2;2;3;3;3;3;3;4;4;1;1;1;1;3;1;2;4;1;4;3;3;4;1;1;4;4;3;1;1;3;3;3;1;1;3;4;3;1;1;4;4;4;4;1;1;4;3;4;3;2;2;3;4;4;3
524;48;2	00;0;0;4;6;4;4;4;5;4;4;5;4;3;5;4;3;5;4;3;3;4;3;4;4;4;3;3;3;4;4;4;4;4;3;4;2;4;4;4;4;4;5;4;4;4;3;3;3;2;3;3;2;3;2;3;3;3;3;3;3;2;1;3;2;2;3;2;3;3;3;3;2;3;2;2;2;2;3;2;2;2;3;4;2;2;2;2;3;2;2;2;3;3;2;2;2;2;3;3;3;3;3;3;2;2;2;3
525;50;2	00;0;0;4;5;2;2;3;3;4;4;5;3;3;4;1;3;5;1;2;3;2;2;4;1;3;4;3;2;4;4;4;3;2;3;5;2;2;3;3;4;5;3;4;4;3;4;4;3;2;3;2;2;4;2;4;4;3;4;3;4;4;3;4;2;4;4;4;4;3;4;3;3;4;4;2;2;4;4;3;3;2;4;4;1;3;2;3;4;3;3;2;4;4;4;3;2;2;4;4;4;4;2;4;4;3;4;4
526;35;2	00;1;0;5;3;5;2;5;2;5;5;2;5;4;3;4;5;5;3;5;3;3;4;2;2;4;3;2;4;4;3;5;3;3;5;3;3;3;3;4;4;3;3;3;4;4;2;2;2;2;2;2;1;1;2;2;2;3;1;2;2;3;1;1;2;2;3;2;1;2;2;2;2;1;1;2;2;1;2;2;2;2;1;2;3;2;2;1;2;2;2;3;1;1;2;3;2;3;2;2;2;2;3;2;3;2;2;2
527;39;2	00;1;0;3;3;3;3;3;3;3;3;3;3;3;2;2;1;2;2;3;2;3;2;2;2;3;2;2;2;3;2;2;3;3;4;3;2;3;2;3;3;3;2;2;2;2;1;1;1;2;2;3;1;1;2;2;2;2;2;3;3;3;3;3;2;2;4;2;2;2;2;2;2;2;4;1;1;2;2;2;2;1;1;2;4;1;1;2;3;3;1;2;2;1;4;2;2;1;2;2;3;3;3;3;3;2;2;2
528;37;2	00;1;0;7;6;7;1;6;2;6;6;3;6;5;2;4;5;5;4;5;1;2;4;1;2;4;1;3;5;5;3;5;1;2;5;4;4;2;2;3;3;2;2;2;3;4;1;1;1;3;1;2;1;2;3;3;2;4;2;2;2;2;1;2;3;3;3;1;2;2;2;3;3;2;4;1;2;2;2;2;1;2;2;2;4;1;2;2;2;3;1;2;3;1;4;3;2;2;2;1;4;2;2;2;4;2;2;2
529;31;2	00;1;0;2;6;3;1;5;5;3;3;3;5;4;4;2;4;4;2;4;3;3;2;4;3;3;3;4;2;4;3;4;3;4;3;4;2;2;3;4;4;5;4;4;4;2;2;2;1;1;3;2;2;3;1;2;2;2;3;4;3;3;2;3;2;1;2;3;2;3;2;3;3;3;4;2;2;3;3;2;1;2;2;3;4;3;2;2;3;2;2;2;3;3;3;2;2;2;3;3;3;3;3;3;3;2;3;3
530;43;2	00;1;0;2;1;5;2;5;2;5;6;2;5;4;2;1;5;4;1;3;2;2;3;1;2;3;3;2;4;2;1;4;1;2;4;2;2;1;1;2;3;3;3;2;2;2;2;2;1;2;2;3;2;3;2;2;3;3;3;3;3;4;2;3;2;2;3;2;3;3;2;3;2;3;2;2;2;3;3;3;2;2;3;3;3;2;2;2;3;2;2;2;3;3;3;2;2;2;3;2;2;3;3;3;3;3;2;3
531;29;2	00;1;0;6;5;6;2;6;5;6;6;3;6;4;3;3;5;5;3;4;2;3;4;2;2;4;2;3;4;4;4;4;2;2;4;4;3;2;2;2;3;3;4;3;3;4;2;2;1;2;4;3;2;3;2;3;2;4;4;3;3;3;2;3;2;3;3;2;4;3;2;2;2;3;3;2;2;3;4;3;2;1;3;4;2;2;2;3;3;2;2;2;3;3;3;2;2;2;3;3;2;3;2;3;2;2;3;3
532;33;2	00;1;0;3;6;3;2;3;5;2;5;5;3;4;2;2;4;3;4;4;1;3;3;2;3;4;1;1;4;3;1;5;2;2;4;3;2;3;3;2;4;4;3;2;3;1;1;1;1;4;3;2;1;4;3;4;3;3;4;3;3;2;1;4;3;3;3;2;4;2;3;2;1;4;3;1;3;3;3;1;1;2;2;4;3;1;3;2;4;2;1;3;3;4;2;3;2;2;3;3;4;3;2;4;1;3;3;4
533;46;2	00;0;0;3;5;2;2;6;6;3;5;5;3;3;3;2;3;3;2;3;2;2;3;3;3;3;2;2;3;3;3;3;3;3;3;3;3;1;2;2;2;2;3;2;2;3;2;2;2;2;3;2;2;2;3;2;2;2;2;2;2;2;2;2;3;3;3;3;3;3;2;3;3;3;2;2;3;3;3;2;3;3;2;2;4;2;2;2;2;2;2;2;2;3;2;3;2;3;2;2;1;3;3;3;2;2;2;2
534;60;2	00;1;0;4;5;5;3;5;6;5;5;5;5;4;2;3;4;4;3;3;3;3;2;3;2;3;3;3;3;3;2;3;3;3;3;3;3;3;4;4;4;3;3;3;3;4;2;2;3;2;2;2;2;2;2;3;2;3;3;3;3;2;2;2;2;3;2;2;3;2;3;3;2;3;2;2;2;2;3;2;2;2;3;2;2;2;2;3;3;2;2;2;3;3;2;3;2;2;2;2;2;2;2;2;3;2;2;2
535;31;2	00;1;0;6;7;7;1;6;5;5;4;7;4;5;3;1;5;1;2;5;1;3;4;1;1;5;2;3;4;3;3;5;1;1;5;3;3;1;2;2;3;2;2;2;2;2;2;1;1;3;2;1;1;4;3;3;3;4;4;3;3;3;1;4;2;4;1;1;4;3;3;2;3;3;4;1;2;3;3;2;2;2;3;4;4;2;2;3;4;2;1;2;4;4;3;2;2;2;3;4;1;3;2;3;2;2;3;4
536;34;2	00;1;0;5;3;3;5;5;3;5;6;2;5;4;4;5;4;5;5;5;1;5;5;2;5;3;3;5;4;4;5;1;1;5;5;5;5;5;5;5;5;5;5;5;5;5;5;5;5;2;1;2;3;2;2;2;3;2;4;1;1;4;1;4;1;1;1;2;1;1;1;3;3;1;2;3;3;1;1;3;4;2;1;1;1;3;2;1;1;2;3;3;1;1;3;1;3;3;1;1;3;1;1;1;3;2;1;1
537;50;2	00;0;0;7;4;7;2;7;4;7;7;2;7;4;2;2;4;5;1;4;2;3;4;2;2;5;2;2;4;2;1;4;2;2;4;3;2;1;1;1;2;1;1;1;2;2;1;1;1;1;3;3;1;4;1;3;4;4;3;4;4;4;1;4;1;3;4;2;4;4;4;2;1;4;1;1;1;3;4;1;1;1;4;4;1;1;1;3;3;1;1;1;4;4;4;4;1;1;4;4;1;4;1;4;2;4;4;3
538;40;2	00;1;0;5;6;5;3;5;3;5;5;6;5;5;3;1;5;5;2;5;1;3;5;1;2;5;1;1;5;3;1;5;1;1;5;3;1;1;2;2;2;1;2;1;2;1;1;1;1;2;4;2;1;4;2;3;2;4;3;4;3;3;1;3;2;3;3;2;3;3;3;2;2;3;3;2;1;3;3;1;1;1;3;4;3;2;1;3;3;2;1;1;3;3;2;3;2;1;3;3;2;3;2;3;2;2;3;3
539;43;2	00;1;0;4;5;4;4;3;4;3;3;3;3;3;3;1;3;4;1;3;2;3;2;3;1;3;3;2;3;5;3;3;3;2;3;3;2;3;4;4;4;3;2;2;4;4;3;2;2;1;1;3;1;3;1;3;3;2;4;4;3;3;1;4;1;3;3;2;4;3;3;4;3;4;2;2;2;3;4;4;2;2;3;4;2;2;2;2;4;3;2;1;3;4;2;3;1;1;4;4;2;4;3;4;4;4;4;4
540;33;2	00;0;0;4;6;2;5;5;5;3;3;3;5;3;4;3;3;4;3;3;4;2;2;4;4;2;5;3;2;5;3;3;4;2;3;4;1;5;5;5;5;5;4;4;5;5;5;5;5;1;3;3;1;3;1;4;3;2;4;3;3;2;1;4;1;3;4;2;3;2;3;3;3;4;3;3;2;3;4;3;3;2;2;3;3;4;2;2;3;2;3;1;3;4;4;3;1;2;3;2;2;3;2;3;3;3;2;2
541;53;2	00;1;0;5;5;5;1;7;3;7;7;5;7;5;3;3;3;5;3;4;2;2;5;3;3;4;3;3;4;3;3;4;3;3;4;3;3;2;2;4;4;4;4;4;4;3;2;2;2;2;3;2;2;3;2;3;3;3;3;3;3;4;2;3;2;3;3;2;3;4;2;3;2;3;3;2;3;3;3;2;2;2;3;3;2;2;2;3;3;2;2;3;4;3;2;3;3;3;3;3;2;3;3;3;2;2;3;3
542;67;2	00;1;0;2;6;2;3;5;3;3;3;3;3;4;3;1;4;1;1;4;1;1;3;1;1;5;1;3;4;2;1;4;1;1;4;2;1;1;1;1;1;1;1;1;1;1;1;1;1;1;3;3;1;4;2;3;3;4;4;4;4;2;2;4;1;3;4;1;4;4;4;3;1;4;4;1;1;3;4;3;1;1;4;4;3;1;1;4;4;4;1;1;4;4;1;2;1;1;4;4;4;4;1;4;2;3;3;4
543;42;2	00;1;0;3;7;3;2;6;7;3;3;7;3;3;4;1;3;5;1;3;3;4;2;3;1;3;4;2;3;4;3;3;2;2;3;4;2;4;5;5;4;5;5;4;3;3;4;3;5;1;4;4;2;4;1;4;4;2;4;4;4;4;2;4;1;4;4;3;4;4;3;4;1;4;4;2;1;3;4;4;2;1;4;4;2;2;1;3;4;3;2;1;4;4;4;2;1;1;4;3;4;4;2;4;4;4;4;4
544;37;2	00;0;0;4;5;4;2;5;4;4;5;5;5;4;4;4;4;4;4;4;3;4;3;3;4;3;3;3;4;3;4;4;3;4;4;3;4;4;4;4;4;4;4;4;4;4;2;2;3;3;2;3;2;2;2;2;3;2;3;3;2;2;2;3;2;2;3;2;2;2;2;3;3;2;3;2;3;2;2;2;2;2;3;3;3;2;3;2;2;2;3;3;3;2;3;2;2;2;2;2;3;2;3;2;3;2;2;2
545;52;2	00;1;0;2;5;2;2;3;2;4;4;2;4;4;3;4;5;4;3;4;1;2;4;1;4;4;3;2;3;3;2;3;2;3;4;4;2;4;4;5;5;5;5;5;5;4;3;2;5;1;2;2;3;3;2;3;3;3;3;3;3;3;3;3;3;3;3;2;3;3;2;3;2;3;3;3;2;2;4;3;2;2;2;4;1;3;2;3;3;3;3;3;2;3;3;2;2;2;3;2;2;2;3;3;2;2;2;3
546;31;2	00;1;0;3;6;3;2;5;5;2;3;3;2;3;4;4;4;5;2;3;1;4;2;5;4;2;5;4;3;5;5;2;4;4;2;5;5;4;5;5;4;5;5;4;5;5;4;3;2;2;1;2;2;1;3;2;3;3;4;1;3;4;2;4;2;2;4;2;1;3;3;4;3;4;4;3;3;2;3;4;2;2;1;3;4;3;2;2;4;3;2;1;2;3;4;1;2;2;2;1;4;2;3;3;4;2;2;3
547;35;2	00;0;0;3;6;5;5;5;5;5;3;5;5;3;4;3;3;4;3;3;4;2;2;4;4;2;5;3;2;5;3;3;4;2;2;4;1;5;5;5;5;5;4;5;5;5;4;5;4;2;3;2;1;4;1;3;3;2;4;4;3;2;1;4;1;3;3;3;3;2;3;2;3;4;3;3;2;3;4;3;3;2;3;4;3;4;2;2;4;2;3;1;3;3;3;2;1;1;3;2;2;3;3;3;3;3;2;3
548;49;2	00;1;0;2;2;3;1;6;5;6;6;3;5;3;4;2;3;5;4;4;2;2;3;2;2;5;2;2;4;2;2;3;3;2;3;3;2;2;2;3;3;2;4;4;3;2;3;3;1;3;3;2;2;4;2;2;4;4;4;4;4;4;1;3;2;3;1;1;3;3;4;2;2;2;3;2;3;3;3;1;1;2;3;2;1;2;2;2;2;2;1;2;4;4;1;3;2;2;2;3;1;4;3;3;2;2;3;3
549;56;2	00;1;0;2;4;2;1;5;5;2;3;3;3;4;2;5;4;4;5;3;3;5;2;3;4;3;5;3;3;3;3;3;3;4;3;3;5;5;5;5;5;5;5;5;5;5;5;4;5;3;2;3;3;1;2;1;2;1;2;2;3;4;3;2;3;2;4;2;2;2;1;3;2;2;3;3;3;2;2;3;3;3;1;3;4;3;2;1;2;3;3;1;2;2;4;2;3;3;2;1;4;2;4;2;3;2;2;2
550;37;2	00;1;0;5;3;3;2;4;3;3;3;3;3;4;2;4;3;5;4;5;4;4;4;3;4;3;4;4;2;4;4;4;3;4;5;3;4;3;4;4;4;4;4;4;4;4;4;4;4;3;2;3;3;2;3;1;1;1;2;3;2;4;2;1;2;1;4;3;2;2;1;2;3;2;3;3;2;3;2;2;3;3;3;2;4;3;3;3;1;1;3;2;2;2;4;2;3;3;2;3;4;2;3;3;4;2;2;2
551;58;2	00;0;0;3;1;3;1;1;1;2;2;1;2;5;1;1;5;5;1;5;1;1;5;1;1;5;1;1;3;3;1;5;1;1;5;1;1;2;2;2;1;1;1;1;1;1;1;1;1;2;3;3;3;2;3;3;3;2;2;1;3;3;3;1;3;4;1;3;2;2;3;2;3;2;3;3;2;3;1;2;1;3;3;2;3;3;2;2;2;2;3;2;3;2;1;3;3;2;2;2;2;2;3;2;1;2;2;2
552;35;2	00;0;0;5;6;3;2;3;6;5;3;5;3;4;3;2;4;5;4;4;2;3;4;2;2;4;3;2;4;4;3;4;2;3;4;4;4;3;3;2;4;4;3;3;4;3;4;4;3;1;2;1;2;4;2;3;2;3;4;4;3;2;2;4;2;3;2;2;4;3;3;2;3;4;2;2;1;2;4;2;2;2;3;4;2;3;2;3;4;2;1;2;3;4;2;4;2;3;4;3;1;4;2;4;1;2;3;3
553;39;2	00;1;0;5;3;5;3;5;3;5;5;3;5;3;2;1;3;4;2;3;2;3;2;2;2;4;3;3;3;2;2;3;2;3;3;3;2;2;2;2;2;2;2;2;2;2;2;2;1;2;3;3;2;3;2;3;3;3;3;3;3;3;2;3;2;3;3;2;3;3;3;3;2;3;3;2;2;3;3;3;2;2;3;4;3;2;2;3;3;3;2;2;3;3;4;3;2;2;3;3;2;3;2;4;4;4;3;4
554;33;2	00;0;0;4;5;4;5;5;5;4;4;4;4;5;5;3;4;5;5;5;3;4;5;3;3;4;3;3;4;4;4;4;4;4;5;4;3;2;4;3;4;3;4;4;4;4;3;3;2;3;2;2;2;2;3;2;1;4;3;2;3;1;1;3;3;2;2;1;4;3;2;2;3;3;2;2;2;2;3;2;2;3;1;3;1;2;3;2;3;2;1;3;3;3;2;3;3;3;2;2;1;2;3;3;2;2;2;3
555;40;2	00;0;0;6;6;3;3;5;5;5;5;6;5;4;4;4;4;5;3;4;3;4;4;4;4;3;3;3;4;3;3;4;3;3;4;4;3;3;3;4;3;2;3;2;4;4;2;3;2;2;3;3;2;1;3;2;2;3;2;3;3;3;2;2;2;3;4;2;2;3;4;2;3;2;4;2;2;2;3;3;2;2;1;3;4;3;2;3;3;2;2;2;2;3;4;2;2;2;2;2;4;3;2;4;1;2;2;2
556;31;2	00;1;0;4;5;4;5;5;5;4;4;5;4;3;4;3;4;5;3;3;2;4;3;2;3;3;1;3;3;4;4;3;1;2;4;4;4;2;2;2;4;3;3;3;3;2;2;2;2;2;3;3;2;3;2;3;3;3;3;3;3;4;2;3;3;3;4;2;3;3;3;3;3;3;4;2;2;3;3;3;3;3;3;3;4;2;2;3;3;3;2;1;3;3;4;3;3;2;3;3;4;3;2;3;2;3;3;3
557;34;2	00;1;0;5;7;4;3;7;6;5;5;7;4;5;2;1;5;5;4;5;1;4;3;2;2;4;2;3;3;5;2;4;1;3;4;5;3;4;5;4;3;2;3;2;2;1;1;1;1;2;4;2;2;4;2;2;3;4;3;4;3;2;2;3;1;2;3;3;3;2;2;4;1;3;4;3;2;3;4;2;1;2;1;4;4;3;2;3;4;1;3;1;2;3;4;2;2;3;2;3;4;2;3;4;2;3;1;3
558;44;2	00;1;0;7;4;6;2;7;3;6;6;4;6;5;4;3;5;5;2;5;3;2;3;3;2;4;1;1;4;4;2;4;3;2;4;4;2;2;2;3;4;4;4;3;4;2;2;2;2;2;4;1;1;4;2;4;2;3;4;3;4;3;2;4;2;4;2;2;4;3;3;2;1;4;2;2;2;4;3;1;1;2;4;4;1;2;2;3;4;2;2;2;4;4;3;3;2;2;4;3;1;3;2;4;3;3;4;4
559;30;2	00;1;0;4;3;6;3;6;3;4;6;3;5;4;3;5;3;5;4;3;2;3;3;4;2;4;4;3;4;5;4;4;4;3;3;5;3;4;4;4;5;5;5;4;5;4;3;2;2;2;3;2;1;3;2;2;3;3;4;3;4;4;2;4;2;1;4;3;4;2;1;3;3;4;2;2;2;3;4;2;2;2;3;4;3;4;2;3;4;3;3;1;3;4;3;3;3;2;4;3;4;4;2;4;4;4;3;4
560;34;2	00;1;0;7;1;7;1;6;1;7;7;3;7;4;2;2;4;5;4;4;2;3;3;2;3;5;2;4;4;3;3;4;2;2;3;4;2;3;3;2;2;2;2;4;2;3;2;2;2;2;2;1;2;3;2;2;1;4;3;3;3;3;2;3;2;3;1;2;3;2;3;2;3;3;1;2;2;3;3;1;1;2;3;3;1;2;2;2;3;1;2;2;3;3;1;3;2;2;3;3;3;3;3;3;3;2;3;3
561;50;2	00;1;0;6;5;6;2;6;2;5;7;6;6;5;2;1;5;2;1;5;1;1;4;2;1;5;2;1;5;2;1;4;1;1;5;2;1;2;2;2;3;3;3;2;2;3;4;2;1;2;4;3;1;4;2;4;4;4;4;3;3;3;2;4;2;4;4;2;4;4;4;3;2;4;4;1;1;4;4;2;2;2;4;4;3;2;1;4;4;2;1;2;4;4;4;2;2;1;3;4;4;4;1;4;4;2;4;4
562;35;2	00;1;0;5;6;5;1;3;3;3;3;2;3;4;5;4;4;3;5;3;2;4;3;2;1;3;4;5;4;5;4;4;4;5;3;5;4;3;4;3;5;5;5;5;5;5;5;5;4;2;1;2;3;3;2;1;2;2;2;3;2;3;1;3;3;2;2;2;2;3;2;2;3;2;2;2;3;2;2;2;1;3;2;3;2;2;3;2;2;2;2;3;2;3;2;2;3;3;2;3;1;2;3;3;2;2;2;2
563;36;2	00;1;0;3;2;5;1;6;1;3;5;5;6;5;4;3;5;5;1;5;1;4;4;1;2;5;1;4;5;5;2;5;1;3;4;4;2;2;1;4;4;2;2;1;3;3;2;4;2;3;3;2;1;3;2;4;1;4;3;4;4;3;2;3;1;3;3;2;3;3;4;2;3;3;4;2;1;4;4;2;2;2;3;4;3;3;2;3;3;2;2;1;4;3;3;2;2;1;3;4;1;3;2;4;1;2;2;4
564;41;2	00;1;0;3;1;3;2;3;1;5;2;1;3;4;2;3;4;3;2;3;2;3;4;3;2;4;3;2;4;3;2;4;3;2;4;3;3;2;2;2;3;2;2;2;2;2;2;2;2;3;2;3;2;3;3;2;3;3;3;3;3;3;1;3;1;3;3;2;3;3;3;3;2;3;4;1;2;2;3;2;2;2;1;3;4;1;2;2;3;4;1;2;3;3;4;3;2;2;3;2;4;3;3;3;4;3;2;3
565;50;2	00;1;0;6;2;6;2;6;2;6;6;2;6;5;4;5;5;5;3;5;2;4;5;2;4;3;2;4;4;4;3;5;3;4;5;4;5;3;2;4;3;4;4;2;3;4;2;2;3;3;4;4;4;2;2;3;2;4;3;3;3;3;1;3;2;3;2;1;3;2;3;3;2;3;3;1;2;3;4;1;2;2;3;4;3;2;2;3;3;2;4;3;4;4;4;3;2;2;3;3;2;3;2;3;4;2;3;3
566;47;2	00;1;0;6;2;6;1;4;3;4;5;2;5;5;3;2;4;2;4;5;1;4;4;2;3;4;4;3;3;4;3;4;1;3;4;4;5;3;4;4;4;4;3;4;4;5;3;2;2;2;2;1;2;3;2;1;1;2;3;3;3;3;2;3;2;4;3;2;3;3;4;2;3;3;2;2;2;2;3;2;2;2;2;3;2;3;2;2;3;2;3;2;2;3;2;2;2;2;2;2;3;2;3;3;2;2;2;3
567;32;2	00;0;0;5;7;5;6;3;6;3;3;6;3;3;3;3;4;5;4;4;2;4;3;1;2;4;2;3;3;4;4;4;1;4;5;4;3;3;4;4;2;3;4;3;4;3;2;2;2;2;3;4;1;3;1;2;3;3;4;4;3;4;1;3;1;2;3;1;4;4;2;3;1;3;2;1;1;3;3;2;1;2;1;3;3;1;1;3;3;2;1;1;3;3;3;3;1;1;3;3;2;3;2;3;1;2;2;2
568;34;2	00;1;0;6;1;6;2;6;2;6;6;2;6;5;3;3;5;5;4;3;3;4;3;2;2;4;3;3;3;3;2;4;3;3;3;3;3;3;3;4;4;5;4;4;4;5;3;2;1;3;2;2;1;3;2;2;3;3;2;2;2;3;1;2;2;2;4;2;2;2;3;4;1;2;4;2;2;1;3;2;2;2;1;2;4;2;2;1;2;2;2;1;2;2;4;2;2;2;1;1;2;2;4;2;3;2;1;2
569;39;2	00;1;0;3;6;2;5;5;5;2;3;5;3;4;3;3;4;4;2;4;1;3;3;3;3;3;3;3;3;4;3;4;3;3;4;4;3;3;4;4;4;4;4;3;3;3;2;2;3;2;3;3;2;3;2;2;3;2;3;3;3;3;2;3;2;3;4;2;3;3;3;4;3;3;3;2;2;3;3;3;3;2;3;4;4;2;2;3;3;3;2;2;3;3;4;3;2;2;2;3;3;3;2;3;3;3;2;3
570;32;2	00;1;0;3;7;3;2;3;4;5;3;2;5;5;3;3;4;5;2;4;3;3;2;3;2;4;3;2;4;5;2;4;3;2;4;4;2;1;1;2;3;3;3;2;2;4;1;2;1;1;3;4;1;4;1;2;3;3;4;3;3;4;1;4;1;3;4;1;3;3;2;4;2;3;4;1;1;2;4;3;2;1;3;4;3;1;1;2;4;3;1;1;3;4;4;3;1;1;3;3;4;3;2;4;4;2;3;4
571;43;2	00;0;0;6;6;6;5;3;3;3;3;3;3;3;4;3;5;5;4;3;3;3;3;3;3;3;3;3;4;4;4;4;3;4;4;4;4;2;3;3;4;4;4;3;4;3;3;3;3;3;2;2;2;3;3;2;2;3;3;3;3;2;2;3;2;2;4;2;3;2;3;2;2;3;2;2;1;2;3;1;3;2;2;2;2;2;1;2;3;1;2;2;3;3;1;3;2;2;2;2;4;3;3;3;1;1;2;3
572;30;2	00;1;0;2;6;2;2;5;5;3;3;2;3;2;4;1;3;3;1;2;2;2;3;2;3;1;5;3;2;1;1;3;2;4;2;3;4;3;2;4;4;4;4;5;5;4;5;5;2;1;3;3;2;4;1;1;3;1;4;3;4;4;1;4;1;4;4;2;4;2;2;3;4;4;4;3;2;3;4;4;4;2;3;4;4;4;2;2;4;4;4;1;3;4;4;1;1;1;4;3;4;3;3;4;4;4;3;4
573;32;2	00;1;1;3;6;3;4;3;5;4;3;6;3;5;4;2;5;4;2;5;4;3;4;3;2;4;3;2;4;5;3;4;3;2;4;4;3;3;2;4;4;4;4;3;4;3;2;2;2;2;3;2;2;3;2;2;3;3;4;4;3;4;2;4;2;3;4;3;4;3;2;4;2;4;4;2;3;3;4;2;2;3;3;4;4;2;3;2;4;2;2;2;4;4;4;2;2;1;4;3;4;4;3;4;3;3;3;3
574;34;2	00;1;1;5;5;5;2;5;5;6;5;5;5;5;3;2;5;4;2;5;1;3;4;1;3;4;3;3;5;3;3;5;1;3;5;3;3;3;1;3;3;3;3;2;3;4;3;2;2;3;2;2;1;3;2;2;2;4;3;3;3;2;2;3;2;2;2;1;3;3;3;2;2;3;2;1;2;2;3;1;1;2;2;3;1;1;2;3;3;2;1;3;2;4;2;2;2;2;3;3;2;3;3;3;2;3;2;3
575;29;2	00;0;1;5;5;6;2;5;5;5;5;5;5;3;2;3;4;5;3;4;1;3;4;1;2;4;2;2;4;1;1;4;1;2;5;2;3;3;3;2;3;2;4;4;3;4;2;3;2;1;3;2;2;3;1;3;1;3;3;3;3;2;1;3;1;3;3;1;4;3;2;3;2;3;1;2;1;3;4;1;2;1;2;3;2;2;1;2;4;2;2;1;3;3;3;4;1;1;3;3;1;3;2;4;4;2;3;4
576;30;2	00;1;1;2;6;2;5;3;7;5;3;6;5;5;4;3;5;5;2;5;2;3;4;2;1;5;3;2;4;5;3;5;1;2;5;4;2;3;3;4;4;4;4;5;5;2;3;4;1;2;3;4;1;3;2;1;4;3;4;3;3;4;1;4;1;2;3;2;4;4;2;4;2;4;4;2;2;2;4;4;2;2;3;4;2;2;2;2;4;3;1;1;2;4;3;3;2;2;4;3;3;4;2;4;4;4;2;4
577;34;2	00;1;1;6;3;6;3;5;2;6;5;2;5;4;4;3;4;5;3;3;4;3;3;4;3;4;2;2;4;4;3;4;4;2;4;4;2;3;2;2;3;3;2;2;4;4;2;2;1;4;2;3;1;3;3;2;3;4;3;1;2;4;2;3;1;3;4;1;3;3;3;3;3;3;3;2;2;3;3;3;1;2;2;3;3;1;2;2;3;3;1;2;2;2;3;3;2;2;3;2;2;2;3;3;4;3;2;3
578;33;2	00;1;1;3;2;3;3;5;2;5;4;2;4;4;4;4;4;5;4;3;2;4;4;3;3;3;3;4;3;4;4;3;2;4;3;4;4;3;2;4;5;5;4;5;5;4;4;4;3;3;3;2;2;2;3;2;2;3;3;2;3;3;3;3;2;2;2;3;3;3;2;2;4;3;2;3;2;2;3;2;4;2;2;4;3;3;2;2;3;2;3;2;2;3;3;2;2;2;3;1;2;3;3;4;3;2;2;3
579;30;2	00;1;1;4;4;4;3;5;3;4;5;5;5;4;3;4;4;5;5;5;1;4;3;3;2;4;2;3;4;4;4;4;1;3;4;4;4;2;2;4;4;4;4;3;3;5;1;1;2;2;2;1;1;1;3;1;1;3;3;3;4;3;1;2;1;2;4;2;3;4;4;2;2;3;4;1;1;3;3;1;1;1;2;2;4;1;1;2;4;1;1;2;3;3;4;2;1;2;3;3;4;3;3;3;4;2;3;2
580;30;2	00;1;1;3;2;3;1;7;6;6;6;6;6;3;3;4;4;5;5;1;4;5;1;2;3;4;2;3;4;4;5;4;2;3;2;5;5;1;3;2;5;5;4;3;4;3;3;3;1;2;1;2;2;1;4;1;1;3;2;2;2;4;2;2;4;2;2;2;2;1;2;3;3;2;3;2;3;3;2;3;4;2;2;3;3;2;2;1;2;3;2;2;2;3;4;3;3;3;2;1;3;2;3;2;4;1;2;3
581;45;2	00;1;1;5;3;5;3;7;3;6;5;5;5;5;1;2;5;5;3;4;3;3;4;2;2;3;3;4;3;2;3;4;1;3;4;3;3;3;3;3;4;4;4;3;4;3;2;2;3;2;3;3;2;3;3;2;3;3;3;3;3;4;1;3;2;3;4;3;4;3;4;4;2;4;4;2;2;3;4;4;2;2;4;4;4;2;2;3;4;3;2;2;4;4;4;4;2;2;4;3;2;4;2;4;4;4;4;4
582;33;2	00;1;1;6;2;5;2;6;2;6;6;2;6;5;4;4;5;4;3;4;2;3;4;3;4;3;2;3;4;4;3;4;2;4;4;4;4;2;4;5;5;4;5;5;5;4;2;2;5;2;2;2;2;2;2;2;3;3;3;3;3;3;2;2;2;2;4;2;2;3;2;2;3;2;4;2;2;3;3;3;2;2;3;3;4;2;2;2;2;2;2;2;2;3;4;3;2;2;3;3;4;3;3;3;4;3;2;2
583;29;2	00;1;1;4;1;5;2;6;2;5;5;3;5;5;4;4;5;5;4;5;4;4;2;3;3;4;4;4;4;4;4;5;4;4;5;4;5;4;4;4;5;4;4;3;5;4;4;4;2;2;3;3;3;1;2;2;2;4;2;3;3;3;1;2;1;2;3;4;2;2;2;2;1;2;2;3;2;2;3;1;2;2;1;2;2;3;2;1;2;1;3;2;1;2;3;2;2;1;2;1;1;2;4;2;1;2;1;2
584;31;2	00;1;1;5;3;5;3;3;3;5;5;5;5;4;5;1;4;5;1;4;2;2;2;2;2;3;3;1;5;5;1;4;2;1;4;5;3;2;4;2;4;3;4;3;4;2;2;2;1;2;4;3;1;4;2;3;2;3;4;3;4;3;1;4;2;4;3;1;4;1;2;3;2;4;2;1;2;3;4;2;1;2;2;4;4;1;2;3;4;2;1;2;3;4;3;2;2;2;4;2;2;4;3;4;2;4;2;4
585;29;2	00;0;1;5;5;4;6;6;5;4;4;4;4;5;3;3;4;5;4;4;2;4;3;2;2;4;2;2;4;3;4;4;2;3;4;4;4;2;3;3;3;3;3;3;2;3;2;2;2;2;3;2;2;3;3;1;2;3;3;3;2;2;2;3;2;3;2;2;3;3;3;2;2;2;2;2;2;3;3;2;2;2;3;3;1;2;2;3;3;2;2;2;3;3;2;2;2;2;3;3;1;2;3;3;1;2;2;2
586;37;2	00;1;1;4;2;3;1;3;1;3;5;1;4;3;2;4;3;4;3;3;1;2;2;1;4;3;4;3;3;5;3;3;3;3;3;3;3;3;4;4;4;4;4;4;4;4;4;4;4;3;3;2;3;2;3;2;2;2;2;2;2;2;1;2;2;3;3;2;3;2;2;3;4;3;2;4;3;2;3;2;3;2;1;4;2;3;3;2;2;1;3;2;2;4;2;2;2;3;3;3;2;3;4;4;2;2;2;4
587;31;2	00;0;1;5;3;5;3;6;2;6;5;2;5;3;4;2;4;5;4;3;2;4;4;2;3;2;4;3;3;5;3;3;1;3;3;4;4;4;4;5;5;5;4;3;4;4;3;4;2;2;3;2;2;3;2;3;3;2;3;2;2;2;1;2;2;2;3;2;3;2;2;3;4;2;3;3;2;2;3;2;3;2;2;3;4;3;2;2;2;2;3;2;1;2;3;2;2;2;2;2;3;2;3;3;1;2;3;2
588;29;2	00;0;1;5;3;5;5;5;5;5;5;6;5;3;2;3;3;5;2;4;1;3;3;3;3;3;4;3;3;3;3;3;2;4;4;4;3;3;5;5;3;5;3;3;5;5;2;2;2;2;2;3;3;3;1;2;2;1;3;3;4;1;3;3;2;2;3;4;3;3;2;2;2;3;2;3;2;2;2;2;2;2;1;3;4;4;2;1;2;1;4;1;2;2;2;1;2;2;2;2;2;2;4;1;1;1;2;3
589;35;2	00;1;1;3;2;3;1;6;1;5;5;1;5;5;3;2;5;4;3;5;2;4;3;4;2;4;2;3;4;4;2;4;3;3;4;4;4;2;4;4;4;5;3;4;4;3;2;2;1;2;2;2;1;4;2;2;2;3;4;2;4;2;1;4;3;4;3;3;3;3;2;3;3;3;2;2;2;3;4;2;1;2;3;4;2;2;2;3;4;2;1;3;3;3;2;3;2;3;3;3;3;3;2;4;1;2;3;4
590;29;2	00;0;1;6;5;6;2;6;5;6;7;5;6;5;4;3;5;5;4;5;1;4;3;3;2;3;3;3;5;4;3;5;2;2;5;4;2;1;3;1;4;4;4;3;4;3;2;2;1;3;4;2;2;4;1;2;3;4;4;4;3;3;1;4;2;3;2;2;4;3;2;1;2;4;1;2;2;4;4;1;2;2;3;3;1;2;2;3;4;1;2;2;4;4;2;2;1;2;4;3;1;3;2;4;2;2;3;4
591;40;2	00;1;1;5;5;5;3;6;3;6;7;3;7;4;3;2;3;5;3;4;2;3;3;3;3;5;3;2;5;3;3;4;2;3;4;3;3;3;3;3;4;4;4;2;3;5;3;3;2;2;3;3;3;3;2;2;3;2;3;3;4;4;1;3;1;2;3;3;4;2;2;2;3;3;3;2;1;3;4;3;3;1;3;4;2;2;1;2;4;3;2;2;3;3;3;2;3;1;3;3;4;3;2;3;2;2;3;4
592;32;2	00;1;1;4;6;5;2;3;3;5;4;3;5;4;2;2;3;5;3;4;2;4;3;2;3;4;2;3;3;3;3;3;2;3;3;3;2;3;4;4;4;3;2;2;3;4;3;2;2;3;2;2;2;3;2;3;3;3;3;2;3;3;2;3;3;3;3;3;4;2;3;2;3;3;2;3;3;2;3;2;2;2;2;3;3;3;2;2;3;2;2;2;3;3;1;3;3;3;2;2;2;2;3;3;2;3;3;3
593;40;2	00;1;1;6;7;6;2;7;5;5;5;5;6;5;3;3;5;1;2;5;1;2;5;1;3;5;1;2;4;4;3;5;1;2;4;4;3;3;3;4;4;2;2;2;3;3;3;2;3;2;3;1;1;3;2;4;1;4;2;2;2;2;1;3;2;2;4;2;2;4;2;2;1;1;4;2;2;1;3;1;1;2;1;4;1;1;2;2;3;1;1;1;4;3;3;2;2;2;2;2;2;2;4;2;1;1;2;2
594;30;2	00;1;1;5;3;5;3;4;3;5;3;3;5;4;3;2;4;3;4;4;2;3;4;2;3;4;3;3;4;3;3;4;2;3;3;2;2;3;2;2;4;4;3;2;4;4;3;3;3;2;3;1;2;3;2;2;3;3;3;3;3;3;2;3;2;3;1;1;3;2;3;2;2;3;3;3;3;3;3;2;3;2;3;2;2;3;2;3;3;2;3;3;3;3;2;2;2;2;3;3;3;3;3;3;3;3;3;3
595;30;2	00;1;1;5;5;5;2;6;3;5;5;6;5;4;2;3;4;4;4;4;2;3;3;2;3;4;3;3;4;3;2;4;2;2;4;4;2;2;2;3;4;2;3;4;3;3;3;4;3;3;2;2;2;3;2;2;1;3;3;3;4;3;2;3;3;3;1;2;3;1;2;2;2;3;1;2;2;3;3;1;2;2;3;3;1;2;3;2;3;1;2;3;3;3;3;3;3;3;3;3;1;3;2;3;3;3;3;3
596;32;2	00;1;1;6;1;6;1;6;2;6;6;1;6;5;3;2;4;4;2;5;2;3;5;3;2;5;1;2;5;2;2;5;3;2;5;5;2;2;2;2;2;1;2;1;1;2;1;1;3;3;4;1;1;3;3;2;2;4;4;4;4;1;1;4;2;3;2;2;3;3;3;1;2;3;1;1;1;4;3;1;1;2;3;3;1;2;2;3;3;1;1;2;3;3;1;4;2;1;3;3;1;3;2;3;1;2;3;3
597;30;2	00;1;1;5;3;3;1;6;3;5;5;3;5;4;3;3;5;5;3;4;2;3;4;1;2;4;3;4;4;5;5;4;1;3;4;4;3;1;3;1;4;4;1;3;4;3;1;1;1;2;3;2;2;4;2;3;2;3;4;4;3;4;2;4;2;2;2;4;3;4;4;3;2;4;2;2;1;3;3;2;1;1;1;4;2;2;2;3;4;2;2;2;2;4;3;3;2;2;3;3;3;3;2;4;3;2;3;4
598;43;2	00;1;1;7;2;7;1;7;3;7;7;3;7;4;2;1;4;5;2;4;2;1;3;2;2;4;1;1;4;3;1;4;3;2;4;2;2;2;3;4;4;2;2;2;3;3;3;2;2;1;2;3;4;3;2;3;3;1;4;3;3;3;2;3;1;4;4;1;4;4;4;4;3;4;4;1;1;3;4;3;1;1;4;4;4;1;1;3;4;3;1;1;3;4;4;4;1;1;3;3;4;3;2;2;4;1;3;3
599;40;2	00;1;1;7;6;3;2;6;2;5;3;3;4;4;4;4;3;3;3;2;4;5;2;5;5;2;5;5;2;5;5;3;5;5;2;5;5;2;2;2;1;1;2;2;3;4;1;3;1;1;2;2;1;2;2;2;1;2;2;1;1;4;1;2;2;2;1;2;1;2;2;3;3;3;2;2;2;3;3;2;2;2;1;2;1;1;2;2;2;2;2;2;2;2;3;3;2;2;2;2;2;2;3;3;3;2;2;2
600;29;2	00;1;1;2;6;3;5;5;6;3;3;6;3;4;3;1;5;3;3;4;1;3;4;2;2;4;2;3;4;4;2;4;3;2;4;3;3;3;3;3;4;2;3;3;2;4;2;2;2;2;2;3;2;2;2;2;4;3;3;3;4;3;2;2;2;3;3;2;2;3;3;3;2;2;3;3;3;2;3;4;2;2;2;3;4;2;3;2;3;4;2;2;2;3;4;2;2;2;3;2;3;3;2;3;2;4;2;3
601;32;2	00;1;1;5;6;6;2;5;4;6;6;5;6;5;3;1;5;5;3;5;1;2;5;1;1;5;1;3;5;2;1;5;1;3;5;2;2;1;1;1;1;3;2;3;2;1;1;1;1;2;4;2;1;3;2;3;2;4;4;3;4;2;1;4;2;4;2;1;4;4;4;3;2;4;2;1;1;4;4;2;1;1;2;4;2;1;1;3;4;2;1;2;4;4;4;4;2;2;4;4;2;3;2;4;2;3;3;3
602;36;2	00;1;1;6;2;6;1;5;3;6;5;3;6;4;1;1;5;5;1;5;1;3;5;1;3;4;3;3;4;4;3;5;1;1;5;2;1;1;2;2;3;2;3;2;2;3;1;1;1;2;2;2;2;3;2;3;4;3;3;3;3;4;1;3;2;3;4;2;3;4;4;2;2;3;2;2;2;3;3;3;1;2;2;4;4;2;2;2;3;1;1;1;3;3;4;4;1;2;3;3;4;4;2;4;1;1;2;3
603;38;2	00;1;1;6;5;6;2;6;3;6;6;5;6;4;2;2;4;3;3;5;2;2;5;3;2;4;2;2;4;2;3;5;3;2;5;3;2;1;2;2;2;2;2;2;2;2;2;2;3;2;3;2;2;3;2;4;2;3;3;2;3;3;2;3;3;3;2;2;3;3;3;2;2;3;3;2;2;3;3;2;2;2;3;3;3;2;2;3;3;2;2;2;3;3;3;4;2;2;3;3;2;3;3;3;2;2;3;3
604;40;2	00;1;1;6;3;6;1;7;4;6;6;6;6;5;2;2;4;5;3;5;2;2;5;2;1;5;2;1;5;2;1;5;2;1;5;2;1;2;1;1;1;1;1;2;2;1;1;1;1;2;1;2;2;4;2;2;3;4;4;4;4;4;3;4;2;4;4;3;4;4;4;2;2;4;4;2;2;4;4;3;1;2;4;4;4;2;2;3;4;3;2;2;4;4;4;4;2;2;4;4;4;4;2;4;2;1;4;3
605;34;2	00;0;1;3;6;3;4;5;5;3;5;5;5;5;5;4;5;5;1;5;4;4;5;3;4;3;3;3;4;4;4;5;3;3;3;3;3;5;5;5;5;5;5;5;5;5;5;5;5;1;1;4;1;3;1;1;3;3;3;3;3;4;1;3;1;2;4;1;3;4;3;2;3;3;4;1;1;2;3;3;3;2;3;3;3;2;2;2;3;3;2;1;2;3;4;1;1;1;3;2;4;3;2;3;1;2;2;3
606;37;2	00;1;1;5;5;5;3;6;5;5;4;4;5;3;3;2;3;4;2;4;2;3;4;3;3;3;3;3;4;3;3;4;4;3;4;3;2;2;3;3;3;3;3;3;3;2;2;2;3;2;3;3;1;3;2;2;3;3;3;4;3;3;2;3;2;3;4;2;3;3;3;3;2;3;4;2;2;3;3;2;2;1;3;3;3;2;2;3;3;2;2;2;3;3;3;3;2;2;3;3;3;3;2;3;1;2;3;2
607;40;2	00;1;1;7;3;7;2;7;2;6;7;1;7;5;4;3;5;5;2;5;3;5;5;5;1;4;3;3;5;4;3;5;5;2;5;5;4;2;2;3;4;3;2;3;4;3;3;2;1;2;2;2;2;3;1;2;2;3;3;3;3;4;1;4;1;3;1;2;3;3;3;2;3;4;1;2;1;1;4;3;3;1;3;4;3;3;1;2;4;1;2;1;2;3;1;2;1;2;3;3;1;3;3;4;1;2;3;4
608;49;2	00;1;1;4;2;1;2;6;2;6;6;2;6;5;3;2;4;4;2;4;1;3;4;1;2;4;2;1;5;2;1;5;1;1;4;2;1;2;2;1;1;2;2;1;1;1;2;1;2;1;3;4;2;4;1;3;3;4;3;4;3;3;1;4;1;4;3;2;4;3;4;3;1;4;4;2;1;4;3;3;1;1;4;4;3;2;2;4;4;4;1;1;4;4;4;4;1;1;4;4;4;4;2;4;2;3;4;4
609;29;2	00;0;1;5;3;6;1;3;2;6;6;2;6;5;4;3;5;5;5;5;3;4;5;2;3;5;3;5;5;4;3;5;2;4;5;4;3;4;3;3;5;5;5;5;4;5;5;5;2;2;2;1;2;3;2;2;2;4;3;2;4;4;3;3;2;4;4;4;4;2;3;2;3;4;2;3;2;2;4;1;3;2;3;3;1;4;2;3;4;2;4;2;3;3;4;2;2;1;2;1;1;3;3;3;2;1;3;3
610;37;2	00;1;1;5;3;5;3;5;5;5;5;3;5;4;4;4;4;4;4;4;3;3;4;5;3;4;3;3;4;3;3;5;4;3;4;4;4;3;3;4;3;4;4;5;5;5;4;4;2;2;2;2;2;2;2;2;2;3;2;2;2;2;2;2;2;2;2;2;2;2;2;2;2;2;2;2;2;2;2;2;2;2;2;2;2;2;2;2;2;2;2;2;2;2;2;2;2;2;2;2;2;2;2;2;2;2;2;2
611;36;2	00;1;1;5;2;5;2;6;5;5;5;2;5;4;3;2;4;3;3;4;3;4;4;2;4;4;3;2;4;3;3;4;1;3;4;4;4;3;2;4;4;3;3;2;3;3;2;2;2;3;2;2;2;2;3;2;2;2;3;3;2;2;2;3;3;2;1;2;4;3;2;3;2;4;2;2;3;2;3;2;2;2;1;4;2;2;2;2;3;2;2;3;2;3;3;3;3;2;2;3;2;3;3;2;2;2;3;3
612;32;2	00;1;1;4;2;4;2;3;2;4;4;2;4;4;3;1;4;5;1;4;1;2;5;3;2;3;3;2;3;3;3;3;3;3;3;4;3;2;2;3;3;2;2;2;2;2;2;2;1;2;3;2;2;3;2;2;3;3;4;3;3;3;2;3;2;3;3;2;3;3;2;3;2;3;3;2;2;3;3;3;2;2;3;3;3;2;2;2;3;2;2;2;3;3;2;3;2;2;3;3;3;3;3;3;2;2;3;3
613;32;2	00;0;1;5;5;5;4;5;4;5;5;6;5;5;4;4;5;5;4;4;1;4;3;3;3;3;3;3;4;4;3;4;3;3;3;4;4;2;3;4;5;4;4;4;4;3;3;4;4;2;2;3;1;3;2;2;3;4;4;3;3;1;1;3;1;2;4;1;3;4;2;3;2;3;3;1;1;2;3;3;2;2;3;3;1;2;2;3;3;2;1;2;3;3;1;1;1;1;4;2;4;2;2;3;1;3;3;3
614;46;2	00;1;1;6;5;6;3;6;3;6;6;5;6;4;2;2;4;5;3;4;2;2;4;2;3;3;2;2;3;3;2;4;2;2;4;3;2;4;2;2;2;3;2;2;3;4;3;2;2;2;3;2;2;3;2;2;3;3;3;3;3;2;2;3;2;3;3;3;3;3;2;2;2;3;4;2;2;3;3;3;2;2;3;3;2;2;2;2;3;2;2;2;3;3;3;3;2;3;3;3;2;3;2;3;2;2;3;3
615;30;2	00;0;1;6;7;7;5;4;6;6;6;5;6;5;5;5;5;5;4;4;3;4;3;3;3;3;3;3;3;4;4;4;3;5;3;5;5;4;4;4;4;4;4;4;4;4;4;4;4;3;2;3;2;3;2;3;3;2;3;2;3;3;1;3;1;2;4;3;3;2;2;3;4;3;3;3;2;2;3;3;3;2;2;3;3;3;3;2;3;3;3;1;3;3;4;2;2;2;2;2;4;2;3;3;4;3;2;2
616;30;2	00;1;1;7;2;7;2;7;2;7;7;2;7;5;2;2;5;5;2;5;2;3;5;2;2;5;2;2;5;3;2;5;3;2;5;5;2;2;2;2;2;2;2;2;2;2;2;2;1;4;2;4;4;3;3;3;4;1;2;2;1;4;4;2;4;2;1;4;2;2;2;4;4;3;4;4;4;2;2;4;4;4;2;2;4;4;4;3;2;4;3;4;2;2;1;2;4;4;2;2;1;1;2;2;2;2;2;4
617;30;2	00;1;1;5;2;5;1;5;3;6;5;3;5;3;3;2;4;5;2;5;3;2;3;3;2;4;2;2;3;2;2;3;3;2;3;4;2;3;3;4;3;3;2;3;2;4;2;2;1;2;3;2;1;4;1;4;2;3;4;4;4;3;2;4;1;4;3;2;3;4;3;3;2;3;3;2;1;3;4;2;1;1;1;4;1;1;1;2;4;2;2;2;3;3;4;3;2;2;4;3;3;3;2;4;1;3;2;3
618;32;2	00;1;1;7;4;7;2;7;2;7;6;2;6;5;3;2;4;3;2;5;3;2;5;5;2;4;2;2;4;3;3;5;3;2;5;3;2;2;3;3;2;2;2;2;3;2;3;2;1;2;3;2;1;3;2;3;3;3;3;3;3;2;1;4;2;3;3;3;3;3;3;3;2;3;3;2;2;3;3;3;2;2;3;4;3;2;2;3;3;3;2;2;3;4;3;3;2;2;3;3;1;4;2;4;2;2;2;3
619;29;2	00;1;1;5;2;3;2;3;2;2;5;4;3;4;4;3;5;5;4;4;3;5;3;3;3;3;4;3;4;5;4;4;2;4;2;4;4;2;4;4;4;5;4;4;3;4;2;4;4;2;2;2;2;3;3;2;1;2;3;2;2;2;2;3;2;3;3;2;3;2;3;2;3;3;3;2;3;3;3;1;1;2;2;3;3;2;2;3;3;2;2;2;3;3;3;3;2;2;3;3;2;2;3;3;1;2;3;4
620;46;2	00;1;1;5;3;5;2;5;2;5;5;2;5;2;4;3;4;5;4;3;2;3;4;3;3;2;3;3;2;4;3;4;3;4;4;4;3;3;4;4;4;5;4;3;4;2;4;5;2;4;3;2;3;2;4;3;3;4;4;4;4;2;2;3;4;3;3;3;3;1;3;2;3;3;2;3;4;3;3;2;3;4;3;3;2;3;3;4;3;3;2;4;3;3;2;3;4;4;3;4;4;4;4;2;1;2;3;3
621;40;2	00;1;1;6;3;6;3;5;5;5;5;4;6;4;3;2;4;4;2;4;2;2;4;2;2;4;2;3;4;4;3;4;2;3;4;3;3;3;2;2;3;3;3;3;3;3;2;3;2;2;3;2;2;4;2;2;3;3;4;2;3;3;2;3;3;3;4;3;3;3;3;2;2;3;2;3;2;3;3;2;2;2;2;4;2;2;1;2;3;2;2;2;3;3;3;2;2;2;3;3;3;3;3;3;2;2;3;3
622;32;2	00;0;1;5;6;6;6;4;6;4;5;6;5;4;2;2;4;5;4;3;4;4;2;5;4;2;4;4;4;5;4;4;4;4;2;4;4;4;4;4;4;4;4;4;4;4;4;4;4;3;2;2;2;2;2;1;1;2;2;2;2;4;2;2;2;2;4;3;2;2;3;2;2;3;2;3;2;2;2;2;2;2;2;2;1;3;2;3;2;2;3;2;2;2;2;2;2;2;2;2;2;2;3;3;1;2;1;2
623;33;2	00;1;1;5;5;4;5;5;2;5;5;3;5;5;2;2;5;5;2;5;1;3;4;1;3;4;4;3;4;3;3;4;1;3;5;3;3;2;2;3;2;3;3;3;3;2;2;2;2;2;4;3;2;3;2;2;3;3;3;4;4;2;2;4;2;2;2;2;4;4;4;3;2;4;4;1;1;4;4;3;2;2;4;4;4;2;2;3;4;3;2;1;4;4;4;3;2;1;4;4;2;4;2;4;4;4;4;4
624;30;2	00;0;1;5;5;5;5;5;4;5;5;5;4;3;4;4;3;4;4;4;5;5;3;3;5;2;2;2;3;3;5;3;3;4;4;4;4;5;5;5;5;5;5;5;5;5;5;5;5;3;2;2;2;3;2;4;2;2;2;2;2;2;3;2;2;2;4;3;3;2;2;3;4;4;3;3;3;2;2;2;3;3;2;3;2;3;3;3;3;2;2;2;2;2;3;2;3;3;2;2;2;2;3;2;1;2;2;2
625;37;2	00;1;1;6;3;6;1;5;1;6;6;1;6;4;3;1;5;5;2;4;5;3;4;2;2;5;2;2;3;2;1;4;1;2;5;2;1;1;1;2;2;1;1;1;2;2;2;1;1;2;4;3;1;3;2;2;3;4;4;3;3;3;1;3;1;4;4;2;4;3;4;3;2;3;4;1;1;3;4;3;1;1;3;4;3;1;2;3;3;4;1;1;3;4;3;4;1;1;3;3;4;3;2;4;1;2;4;4
626;46;2	00;1;1;4;5;4;3;4;3;4;4;5;4;3;3;2;3;5;2;3;3;3;2;4;2;3;4;3;3;4;2;3;5;3;3;3;3;2;3;3;4;3;3;2;4;3;2;2;3;1;3;4;2;3;1;4;4;2;3;3;3;4;2;4;2;3;3;3;4;3;2;4;3;3;4;2;2;4;4;3;2;2;3;4;2;2;2;2;3;3;2;1;2;3;3;2;1;1;4;3;4;3;3;3;2;2;2;4
627;29;2	00;1;1;7;6;7;2;5;6;7;7;7;7;5;2;2;5;5;4;5;1;1;5;1;1;5;1;1;5;2;2;5;1;2;5;2;1;2;2;2;2;3;3;4;3;1;1;1;1;1;3;2;1;3;1;2;1;4;3;3;3;1;1;3;1;3;4;2;3;3;3;2;2;3;4;1;1;2;3;2;1;1;2;3;4;1;3;2;3;3;2;1;2;2;4;4;2;2;2;3;4;3;2;3;2;2;2;1
628;33;2	00;1;1;4;7;6;2;6;7;5;5;3;5;5;3;4;5;5;4;5;2;2;4;2;4;2;4;4;4;5;4;4;1;4;4;4;4;3;3;3;5;5;4;4;4;5;3;3;1;2;4;3;2;3;2;2;3;2;3;4;4;4;3;3;2;3;3;3;4;1;4;4;3;4;4;2;1;3;3;4;3;1;2;4;3;3;1;3;3;4;2;3;3;3;3;3;2;2;3;3;3;4;2;4;4;4;4;4
629;29;2	00;0;1;3;7;4;6;5;6;5;2;6;3;3;4;5;3;5;4;3;2;3;3;4;3;2;4;3;3;5;4;3;4;3;3;4;4;4;4;4;5;5;4;3;5;4;4;4;5;2;2;3;3;3;2;2;1;2;3;3;3;3;2;3;1;1;2;2;2;2;2;3;3;3;3;2;3;2;3;2;4;2;3;3;2;3;2;2;3;2;1;1;3;3;3;1;1;1;3;3;1;3;2;3;3;3;2;4
630;31;2	00;1;1;6;3;6;1;7;3;6;6;4;6;5;3;2;5;5;3;5;1;2;4;1;2;4;1;2;4;4;2;5;1;2;5;3;2;2;2;3;4;3;4;3;3;4;2;2;2;2;3;1;1;2;2;3;1;3;2;3;3;3;1;2;3;3;1;1;2;2;3;2;2;2;1;2;2;3;2;1;2;2;3;4;1;2;2;3;2;1;2;2;3;2;1;2;2;2;2;2;1;2;3;2;3;2;2;2
631;32;2	00;1;1;7;2;6;2;7;6;3;2;7;5;5;5;5;5;5;5;5;2;5;5;3;5;3;5;5;3;5;5;3;3;5;5;5;5;3;5;4;5;5;5;5;5;5;5;5;5;1;2;2;2;1;1;1;3;2;3;2;2;2;2;3;2;2;4;1;2;2;2;4;3;2;4;3;2;2;2;3;3;2;2;3;4;3;3;1;1;4;3;2;2;2;4;1;2;2;2;2;4;1;4;1;1;1;1;1
632;32;2	00;0;1;2;3;2;2;5;2;2;2;2;2;5;3;4;3;1;4;5;4;5;4;1;4;4;4;3;3;4;4;5;1;3;4;5;4;3;3;3;3;4;3;3;4;4;2;3;3;3;2;2;1;2;2;2;1;2;2;1;3;4;1;2;1;2;2;1;2;3;2;3;3;2;2;3;1;2;3;2;1;3;2;1;1;3;1;2;2;2;3;2;2;3;2;2;2;2;2;2;4;2;4;3;3;2;2;2
633;36;2	00;0;1;2;6;2;2;2;2;2;2;2;2;5;5;5;5;5;4;5;3;3;4;1;3;2;4;4;2;5;4;4;1;3;5;5;4;5;5;5;5;5;5;5;5;5;5;5;5;2;3;3;3;3;1;3;2;2;4;3;4;4;2;3;1;3;4;4;3;4;2;4;3;3;4;4;1;3;3;3;4;2;3;4;2;4;1;3;3;3;4;1;4;3;4;1;2;2;3;3;3;3;3;2;2;3;3;3
634;31;2	00;1;1;2;3;2;2;2;2;2;2;3;2;5;4;3;5;5;4;4;3;4;3;3;2;3;3;4;4;4;3;4;3;4;3;4;3;2;4;3;4;4;3;2;4;3;2;2;2;2;3;3;2;3;2;1;3;2;3;3;3;4;1;3;2;2;4;3;3;2;2;4;2;3;4;2;3;2;4;3;2;2;2;4;4;2;2;2;4;3;1;1;3;4;1;3;2;3;2;3;4;3;3;3;3;2;3;3
635;31;2	00;1;1;5;5;5;2;5;5;4;5;3;5;3;4;2;3;4;4;3;3;3;2;3;3;3;3;3;3;3;2;4;3;2;3;2;2;4;4;4;4;5;4;4;4;4;2;2;2;1;3;3;1;4;2;1;3;1;4;3;3;4;1;3;2;2;4;2;3;2;3;3;3;3;2;2;2;2;3;3;2;2;2;3;3;3;2;2;4;3;2;3;2;3;3;2;3;2;3;3;1;3;2;3;1;2;2;2
636;30;2	00;0;1;4;2;2;2;5;6;5;2;2;3;3;3;1;4;4;4;4;3;3;4;3;2;4;2;3;4;3;3;4;3;2;4;4;2;2;2;3;3;1;1;1;2;3;2;2;4;2;3;1;2;3;3;3;1;4;3;1;3;2;3;3;3;4;2;2;3;2;4;2;2;3;2;2;3;3;3;1;2;2;4;4;3;2;2;4;4;1;2;3;4;4;1;3;3;2;4;4;2;4;2;2;2;4;4;4
637;32;2	00;1;1;6;5;4;1;5;1;5;5;1;5;5;5;1;5;5;3;5;3;3;3;3;3;4;3;4;4;4;4;4;2;4;4;4;4;2;3;2;5;5;5;5;5;5;5;5;3;3;3;2;3;4;3;2;2;2;4;2;3;4;2;4;3;2;4;3;4;2;3;3;3;4;4;2;3;2;4;3;2;3;3;4;4;3;3;2;4;4;3;1;4;4;4;2;3;3;4;2;4;3;3;4;3;4;2;4
638;29;2	00;1;1;6;5;6;2;6;5;6;6;4;7;5;3;3;5;5;4;5;2;4;4;2;2;4;2;3;4;3;3;4;2;3;5;4;4;2;3;3;4;3;2;2;4;4;2;2;1;3;2;3;4;3;1;3;3;3;3;3;3;2;1;3;1;3;3;1;3;3;3;3;3;3;3;1;1;3;3;1;2;1;2;3;2;1;1;2;3;2;1;1;3;3;4;2;1;1;3;3;2;3;2;3;3;2;3;3
;;;;;;;;;;;;;;;;;;;;;;;;;;;;;;;;;;;;;;;;;;;;;;;;;;;;;;;;;;;;;;;;;;;;;;;;;;;;;;;;;;;;;;;;;;;;;;;;;;;;;;;;;;;;;
639;27;outlier;1;1;6;1;2;1;2;1;3;2;1;3;4;5;5;3;5;5;4;5;5;4;5;5;1;1;5;3;5;5;3;5;5;3;5;5;5;5;5;5;5;5;5;5;5;5;5;5;4;1;1;4;1;4;4;1;1;1;1;1;2;4;1;4;1;4;4;1;1;1;1;4;1;3;4;4;1;1;1;3;1;1;2;4;4;3;1;1;1;4;4;1;1;2;1;4;4;1;1;3;1;4;3;3;1;1;1
640;23;outlier;1;1;1;1;1;1;1;1;1;1;1;1;5;4;4;5;5;5;4;5;5;4;5;1;3;2;3;4;5;2;4;5;1;5;5;3;5;4;4;4;3;4;2;5;3;1;1;5;4;2;2;4;4;3;2;2;4;3;1;1;1;4;3;4;1;3;4;3;1;1;2;3;3;4;4;3;1;4;3;2;3;1;3;1;4;3;1;3;3;4;3;1;3;1;3;3;1;4;1;1;4;4;4;1;4;1;4
641;28;outlier;0;0;7;7;7;1;7;6;7;7;7;7;5;2;5;5;1;5;5;1;5;5;1;3;5;1;2;5;1;1;5;1;3;5;1;1;2;1;3;2;2;1;1;1;1;1;1;1;3;4;1;1;1;1;4;1;4;1;3;2;4;4;1;3;2;1;1;3;3;1;1;1;1;1;1;3;2;2;1;1;1;4;4;1;1;1;3;2;1;1;2;4;3;1;3;4;3;3;3;1;1;1;1;1;1;2;1
